# Supplementary material for: Interaction of human cytomegalovirus pUL52 with major components of the viral DNA encapsidation network underlines its essential role in genome cleavage-packaging
Source: J Virol. 2025 Mar 10;99(4):e02201-24. doi: 10.1128/jvi.02201-24 (PMC11998523; doi:10.1128/jvi.02201-24)
Supplement: Table S2 — Cellular pUL52 interaction partners. [file jvi.02201-24-s0006.xlsx]

## Sheet: Annotation
Supplementary Table S2 Source data of functional enrichment analysis for host proteins enriched with BioID-pUL52.
The annotation sheet shows the host proteins with various functional categories.
The enrichment sheet summarizes overrepresented categories, of which a subset has been plotted in Figure S1.
MyList	Gene ID	Type	Tax ID	Homologene Gene ID	Homologene Gene Tax ID	Gene Symbol	Description	Protein Functions (ChatGPT)	Disease & Drugs (ChatGPT)	Biological Process (GO)	Kinase Class (UniProt)	Protein Function (Protein Atlas)	Subcellular Location (Protein Atlas)	Drug (DrugBank)	Canonical Pathways_x000D_	Hallmark Gene Sets_x000D_	GO:0016071 mRNA metabolic process	GO:0051493 regulation of cytoskeleton org	R-HSA-1169408 ISG15 antiviral mechanism		GO:0006974 DNA damage response	GO:0031032 actomyosin structure organizat	GO:0009895 negative regulation of catabol	GO:0006338 chromatin remodeling	R-HSA-194315 Signaling by Rho GTPases	R-HSA-5633007 Regulation of TP53 Activity	GO:0140238 presynaptic endocytosis	GO:0007059 chromosome segregation	GO:0045787 positive regulation of cell cy	R-HSA-3247509 Chromatin modifying enzymes	GO:0030516 regulation of axon extension	M156 PID ECADHERIN NASCENT AJ PATHW	GO:2000780 negative regulation of double-	GO:0044089 positive regulation of cellula	R-HSA-3232118 SUMOylation of transcription f	M200 PID ERA GENOMIC PATHWAY
CNOT1	23019	symbol	H. sapiens	23019	H. sapiens	CNOT1	CCR4-NOT transcription complex subunit 1	CNOT1 is a human gene that encodes the CCR4-NOT transcription complex subunit 1. It plays a role in various biological processes, including negative regulation of signal transduction, positive regulation of cytoplasmic mRNA processing body assembly, and regulation of gene expression. CNOT1 is located in the P-body and cytosol and is part of the CCR4-NOT complex. It contributes to poly(A)-specific…	CNOT1 has been implicated in several diseases, including cancer, neurodegenerative disorders, and developmental disorders such as holoprosencephaly. In cancer, CNOT1 has been shown to be overexpressed in various types of tumors, including breast, lung, and liver cancer, and is associated with poor prognosis. Targeting CNOT1 has been proposed as a potential therapeutic strategy for cancer treatmen…	GO:0010606 positive regulation of cytoplasmic mRNA processing body assembly;GO:0010603 regulation of cytoplasmic mRNA processing body assembly;GO:0048387 negative regulation of retinoic acid receptor signaling pathway		Disease related genes; Predicted intracellular proteins; Human disease related genes:Congenital malformations:Congenital malformations of the nervous system	Cytosol (Uncertain)				1	0	0	R-HSA-199991 Membrane Trafficking	0	0	1	0	0	1	0	0	0	0	0	0	0	1	0	1
SMCHD1	23347	symbol	H. sapiens	23347	H. sapiens	SMCHD1	structural maintenance of chromosomes flexible hinge domain containing 1	SMCHD1 is a gene that encodes a protein containing a hinge region domain found in the SMC protein family. The SMC protein family is involved in the maintenance of chromosome structure. SMCHD1 is thought to play a role in the regulation of gene expression by modifying chromatin structure. Mutations in this gene have been associated with several genetic disorders, including facioscapulohumeral musc…	Mutations in the SMCHD1 gene have been associated with several genetic disorders, including facioscapulohumeral muscular dystrophy (FSHD) and Bosma arhinia microphthalmia syndrome (BAMS). FSHD is a progressive muscle-wasting disease that affects the face, shoulders, and upper arms. SMCHD1 mutations have been found in a subset of FSHD patients, and it is thought that these mutations disrupt the re…	GO:0009048 dosage compensation by inactivation of X chromosome;GO:2001034 positive regulation of double-strand break repair via nonhomologous end joining;GO:0043584 nose development		Human disease related genes:Musculoskeletal diseases:Muscular diseases; Disease related genes; Predicted intracellular proteins	Nucleoplasm (Approved); Additional: Nuclear bodies				0	0	0	0	1	0	0	1	0	0	0	0	0	0	0	0	1	0	0	0
POM121C	100101267	symbol	H. sapiens	100101267	H. sapiens	POM121C	POM121 transmembrane nucleoporin C	POM121C is a human gene that is predicted to play a role in nuclear localization sequence binding activity and is a structural constituent of the nuclear pore. It is also predicted to be involved in RNA export from the nucleus and protein import into the nucleus. POM121C is located in the nuclear envelope and is part of the nuclear pore.	There is limited information available on the disease implications of POM121C. However, mutations in other genes involved in nuclear pore function have been linked to a range of diseases, including cancer, neurodegenerative disorders, and developmental disorders. As for targeted drug discovery efforts, there is currently no known drug specifically targeting POM121C. However, there are drugs that …	GO:0006405 RNA export from nucleus;GO:0006606 protein import into nucleus;GO:0051170 import into nucleus		Transporters:Transporter channels and pores; Predicted intracellular proteins	Nuclear membrane;Nucleoplasm (Approved)				0	0	1	0	0	0	0	0	0	0	0	0	0	0	0	0	0	0	0	0
POM121	9883	symbol	H. sapiens	9883	H. sapiens	POM121	POM121 transmembrane nucleoporin	POM121 is a gene that encodes a transmembrane protein that is located in the inner nuclear membrane and is a crucial component of the nuclear pore complex. This complex is responsible for regulating the transport of molecules to and from the nucleus. POM121 may also play a role in anchoring the complex to the nuclear envelope. There are several related genes and pseudogenes for POM121 on differen…	Mutations in the POM121 gene have been associated with several diseases, including autosomal recessive congenital ichthyosis, a rare genetic disorder characterized by dry, scaly skin. Additionally, POM121 has been implicated in the development and progression of certain cancers, such as breast cancer and lung cancer. Targeted drug discovery efforts for POM121 are still in the early stages, but th…	GO:0006405 RNA export from nucleus;GO:0006606 protein import into nucleus;GO:0051170 import into nucleus		Transporters:Transporter channels and pores; Predicted intracellular proteins	Nuclear membrane;Nucleoplasm (Enhanced)			(M5898)HALLMARK DNA REPAIR; (M5939)HALLMARK P53 PATHWAY	1	0	1	0	0	0	0	0	0	0	0	0	0	0	0	0	0	0	0	0
PDLIM1	9124	symbol	H. sapiens	9124	H. sapiens	PDLIM1	PDZ and LIM domain 1	PDLIM1 is a gene that belongs to the enigma protein family and encodes a cytoplasmic protein that contains a PDZ domain at the amino terminal end and one to three LIM domains at the carboxyl terminal. The protein is associated with the cytoskeleton and may act as an adapter to bring other LIM-interacting proteins to the cytoskeleton. Pseudogenes associated with this gene are located on chromosome…	PDLIM1 has been implicated in various diseases, including cancer, cardiovascular disease, and neurological disorders. In cancer, PDLIM1 has been shown to promote tumor growth and metastasis by regulating cell migration and invasion. In cardiovascular disease, PDLIM1 has been linked to the development of cardiac hypertrophy and heart failure. In neurological disorders, PDLIM1 has been associated w…	GO:0030950 establishment or maintenance of actin cytoskeleton polarity;GO:0030952 establishment or maintenance of cytoskeleton polarity;GO:0030011 maintenance of cell polarity		Predicted intracellular proteins	Actin filaments (Supported); Additional: Cell Junctions;Plasma membrane			(M5938)HALLMARK REACTIVE OXYGEN SPECIES PATHWAY	0	1	0	0	0	1	0	0	0	0	0	0	0	0	0	0	0	0	0	0
APBB1	322	symbol	H. sapiens	322	H. sapiens	APBB1	amyloid beta precursor protein binding family B member 1	APBB1, also known as amyloid beta precursor protein binding family B member 1, is a gene that encodes an adaptor protein in the Fe65 protein family. This protein is localized in the nucleus and interacts with the Alzheimer's disease amyloid precursor protein (APP), transcription factor CP2/LSF/LBP1, and the low-density lipoprotein receptor-related protein. APBB1 is thought to play a role in the p…	APBB1 has been implicated in the pathogenesis of Alzheimer's disease (AD), a neurodegenerative disorder characterized by the accumulation of amyloid beta (Aβ) plaques in the brain. APBB1 interacts with the amyloid precursor protein (APP), which is cleaved to produce Aβ peptides that form the plaques. APBB1 also regulates transcription of genes involved in AD, such as the beta-secretase enzyme tha…	GO:0006939 smooth muscle contraction;GO:1902807 negative regulation of cell cycle G1/S phase transition;GO:0050714 positive regulation of protein secretion		Predicted intracellular proteins	Plasma membrane (Supported)		(M200)PID ERA GENOMIC PATHWAY	(M5950)HALLMARK ALLOGRAFT REJECTION	0	0	0	0	1	0	0	0	0	0	0	0	1	0	1	0	1	0	0	1
AP3D1	8943	symbol	H. sapiens	8943	H. sapiens	AP3D1	adaptor related protein complex 3 subunit delta 1	AP3D1 is a human gene that encodes a subunit of the AP3 adaptor-like complex, which is involved in the budding of vesicles from the golgi membrane and trafficking to lysosomes. This subunit is important for intracellular biogenesis and trafficking of pigment granules, platelet dense granules, and neurotransmitter vesicles. Mutations in this gene can cause a new type of Hermansky-Pudlak syndrome, …	Mutations in the AP3D1 gene have been linked to a subtype of Hermansky-Pudlak syndrome (HPS), a rare genetic disorder that affects multiple organs and systems in the body. This subtype, known as HPS type 10, is characterized by oculocutaneous albinism, bleeding disorders, and pulmonary fibrosis. There is currently no cure for HPS, and treatment is mainly supportive and aimed at managing the sympt…	GO:0016182 synaptic vesicle budding from endosome;GO:0036466 synaptic vesicle recycling via endosome;GO:0051138 positive regulation of NK T cell differentiation		Disease related genes; Human disease related genes:Congenital disorders of metabolism:Congenital disorders of amino acid metabolism; Predicted intracellular proteins	Cytosol (Approved)				0	0	1	0	0	0	0	0	0	0	1	0	0	0	1	0	0	0	0	0
HAT1	8520	symbol	H. sapiens	8520	H. sapiens	HAT1	histone acetyltransferase 1	HAT1 is a gene that encodes for a type B histone acetyltransferase (HAT) which is involved in the acetylation of newly synthesized cytoplasmic histones. This process is important for replication-dependent chromatin assembly, as histone acetylation plays a crucial role in this process. HAT1 can acetylate soluble histone H4 at lysines 5 and 12, and histone H2A at lysine 5 to a lesser extent. The ac…	There is limited information on the disease implications of HAT1 mutations. However, studies have shown that HAT1 expression is dysregulated in various cancers, including breast, lung, and colorectal cancer. Targeted drug discovery efforts for HAT1 have been limited, but some studies have explored the use of HAT inhibitors as potential cancer therapies. One example is the small molecule inhibitor…	GO:0031509 subtelomeric heterochromatin formation;GO:0006475 internal protein amino acid acetylation;GO:0140719 constitutive heterochromatin formation		Enzymes; ENZYME proteins:Transferases; Predicted intracellular proteins	Nucleoplasm (Supported)				0	0	0	1	0	0	0	1	0	1	0	0	0	1	0	0	1	0	0	0
GAK	2580	symbol	H. sapiens	2580	H. sapiens	GAK	cyclin G associated kinase	The human gene GAK, also known as cyclin G associated kinase, is involved in regulating the cell cycle through its association with cyclin G and CDK5. Cyclin G is a direct target of the p53 tumor suppressor gene product, and GAK functions downstream of p53. The gene undergoes alternative splicing, resulting in multiple transcript variants that encode different isoforms. The cell cycle is controll…	Research has shown that mutations in the GAK gene may be associated with an increased risk of developing Parkinson's disease. Additionally, GAK has been identified as a potential therapeutic target for cancer treatment, as it plays a role in regulating cell proliferation and survival. Several small molecule inhibitors of GAK have been developed and are currently being evaluated in preclinical stu…	GO:1905443 regulation of clathrin coat assembly;GO:0016191 synaptic vesicle uncoating;GO:0072318 clathrin coat disassembly	yes	Predicted intracellular proteins; Enzymes; ENZYME proteins:Transferases; Kinases	Golgi apparatus (Supported); Additional: Vesicles	Fostamatinib			0	1	1	0	0	0	0	0	0	0	1	0	0	0	1	0	0	0	0	0
SEC16A	9919	symbol	H. sapiens	9919	H. sapiens	SEC16A	SEC16 homolog A, endoplasmic reticulum export factor	SEC16A is a human gene that encodes a protein involved in protein transport from the endoplasmic reticulum (ER) to the Golgi. It is part of the Sec16 complex and plays a role in mediating COPII vesicle formation at the transitional ER. Alternative splicing of the gene results in multiple transcript variants that encode different protein isoforms.	Mutations in SEC16A have been associated with a rare genetic disorder called osteogenesis imperfecta (OI), also known as brittle bone disease. OI is characterized by fragile bones that break easily, as well as other symptoms such as short stature, hearing loss, and blue sclerae. While the exact mechanism by which SEC16A mutations lead to OI is not fully understood, it is thought to involve impair…	GO:0003400 regulation of COPII vesicle coating;GO:0070973 protein localization to endoplasmic reticulum exit site;GO:0032527 protein exit from endoplasmic reticulum		Predicted intracellular proteins	Golgi apparatus (Supported); Additional: Endoplasmic reticulum				0	1	1	1	0	0	0	0	0	0	1	0	0	0	0	0	0	0	0	0
U2SURP	23350	symbol	H. sapiens	23350	H. sapiens	U2SURP	U2 snRNP associated SURP domain containing	U2SURP is a human gene that encodes a protein containing a SURP domain, which is associated with the U2 small nuclear ribonucleoprotein (snRNP) complex. This protein is involved in RNA processing and has RNA binding activity. It is located in the nucleoplasm, which is the region of the cell nucleus that is not occupied by the nucleolus. The function of U2SURP is not fully understood, but it is be…	There is limited information available on the disease implications of U2SURP. However, mutations in genes encoding components of the U2 snRNP complex have been associated with various diseases, including spinal muscular atrophy and retinitis pigmentosa. Targeted drug discovery efforts for U2SURP are also limited, as its function is not fully understood. However, drugs targeting other components o…	GO:0006396 RNA processing;GO:0032774 RNA biosynthetic process;GO:0141187 nucleic acid biosynthetic process		Predicted intracellular proteins	Nucleoplasm (Supported)				1	0	0	1	0	0	0	0	0	0	0	0	0	0	0	0	0	0	0	0
OGT	8473	symbol	H. sapiens	8473	H. sapiens	OGT	O-linked N-acetylglucosamine (GlcNAc) transferase	OGT is a gene that encodes a glycosyltransferase enzyme responsible for adding a single N-acetylglucosamine molecule to serine or threonine residues in proteins. This process, known as O-glycosylation, competes with phosphorylation for the same sites, potentially altering substrate specificity. The protein contains multiple tetratricopeptide repeats that aid in substrate recognition. Alternative …	OGT has been implicated in several diseases, including cancer, diabetes, and neurodegenerative disorders. In cancer, OGT has been shown to regulate the activity of several oncogenes and tumor suppressor genes, making it a potential target for cancer therapy. In diabetes, OGT plays a role in insulin signaling and glucose metabolism, and its inhibition has been shown to improve insulin sensitivity.…	GO:0000430 regulation of transcription from RNA polymerase II promoter by glucose;GO:0000432 positive regulation of transcription from RNA polymerase II promoter by glucose;GO:0000429 carbon catabolite regulation of transcription from RNA polymerase II promoter		Disease related genes; Potential drug targets; Human disease related genes:Other diseases:Mental and behavioural disorders; Predicted intracellular proteins; Enzymes; ENZYME proteins:Transferases	Nucleoplasm (Supported); Additional: Plasma membrane				0	0	0	0	0	0	1	0	0	0	0	0	0	1	0	0	0	0	0	0
SART1	9092	symbol	H. sapiens	9092	H. sapiens	SART1	spliceosome associated factor 1, recruiter of U4/U6.U5 tri-snRNP	SART1 is a gene that encodes two proteins, SART1(800) and SART1(259). SART1(800) is expressed in the nucleus of most proliferating cells, while SART1(259) is expressed in the cytosol of epithelial cancers. SART1(259) is involved in the regulation of proliferation and possesses tumor epitopes that can induce HLA-A2402-restricted cytotoxic T lymphocytes in cancer patients. It may be useful in speci…	SART1 has been implicated in various diseases, including cancer and atopy. In cancer, SART1(259) has been identified as a potential target for immunotherapy, as it possesses tumor epitopes that can induce cytotoxic T lymphocytes in cancer patients. Targeted drug discovery efforts have focused on developing immunotherapies that target SART1(259) in cancer patients. One example of a successful drug…	GO:0000481 maturation of 5S rRNA;GO:0045585 positive regulation of cytotoxic T cell differentiation;GO:0045583 regulation of cytotoxic T cell differentiation		Cancer-related genes:Candidate cancer biomarkers; Predicted intracellular proteins	Nuclear speckles (Enhanced); Additional: Golgi apparatus				1	0	0	0	0	0	0	0	0	0	0	0	0	0	1	0	0	0	0	0
TPD52L2	7165	symbol	H. sapiens	7165	H. sapiens	TPD52L2	TPD52 like 2	TPD52L2 is a gene that belongs to the tumor protein D52-like family. It encodes a protein that contains an N-terminal coiled-coil motif, which is used to form homo- and heteromeric complexes with other proteins in the same family. The expression of TPD52L2 may serve as a marker for breast cancer and acute lymphoblastic leukemia. The gene has multiple isoforms due to alternative splicing, and a ps…	There is limited information available on the disease implications of TPD52L2, but studies have suggested that it may play a role in breast cancer and acute lymphoblastic leukemia. In breast cancer, TPD52L2 expression has been found to be upregulated in some cases, and it may serve as a potential biomarker for the disease. In acute lymphoblastic leukemia, TPD52L2 has been identified as a potentia…	GO:0005975 carbohydrate metabolic process;GO:0044238 primary metabolic process;GO:0008152 metabolic process		Predicted intracellular proteins	Vesicles (Approved); Additional: Cytosol	Phenethyl Isothiocyanate			0	0	0	0	0	0	0	0	0	0	0	0	0	0	0	0	0	0	0	0
EIF4G3	8672	symbol	H. sapiens	8672	H. sapiens	EIF4G3	eukaryotic translation initiation factor 4 gamma 3	EIF4G3 is a gene that encodes a protein that is part of the eIF4F protein complex, which is involved in recognizing mRNA caps and transporting mRNAs to the ribosome for translation. The synthesis of this protein is negatively regulated by a microRNA called miR-520c-3p, which leads to a decrease in protein translation and cell proliferation. This protein is important for the anti-tumor activity of…	There is limited information available on the disease implications of EIF4G3. However, recent studies have suggested that EIF4G3 may play a role in the development and progression of certain types of cancer, including breast cancer and lung cancer. Targeted drug discovery efforts for EIF4G3 are still in the early stages, but there is potential for the development of drugs that target this protein…	GO:0006413 translational initiation;GO:0006446 regulation of translational initiation;GO:0045727 positive regulation of translation		Predicted intracellular proteins	Cytosol (Approved)			(M5950)HALLMARK ALLOGRAFT REJECTION	0	0	1	0	0	0	1	0	0	0	0	0	0	0	0	0	0	0	0	0
EPB41L2	2037	symbol	H. sapiens	2037	H. sapiens	EPB41L2	erythrocyte membrane protein band 4.1 like 2	EPB41L2 is a human gene that encodes for a protein called erythrocyte membrane protein band 4.1 like 2. This protein is predicted to have several functions, including PH domain binding activity, cytoskeletal protein binding activity, and structural molecule activity. It is involved in positive regulation of protein localization to cell cortex and is located in the cell junction, nucleoplasm, and …	EPB41L2 has been implicated in several diseases, including cancer, cardiovascular disease, and neurological disorders. In cancer, EPB41L2 has been shown to be downregulated in several types of tumors, including breast, lung, and gastric cancer, and its loss is associated with poor prognosis. Targeted drug discovery efforts have focused on developing drugs that can restore EPB41L2 expression or fu…	GO:1904778 positive regulation of protein localization to cell cortex;GO:1904776 regulation of protein localization to cell cortex;GO:0030866 cortical actin cytoskeleton organization		Predicted intracellular proteins	Plasma membrane (Enhanced); Additional: Cell Junctions;Nucleoplasm			(M5893)HALLMARK MITOTIC SPINDLE; (M5915)HALLMARK APICAL JUNCTION	0	1	0	0	0	1	0	0	0	0	0	0	0	0	0	0	0	0	0	0
AP1G1	164	symbol	H. sapiens	164	H. sapiens	AP1G1	adaptor related protein complex 1 subunit gamma 1	AP1G1 is a human gene that encodes for the gamma-adaptin protein, which is a component of the adaptor complexes large subunits family. Adaptins are crucial for the transportation of ligand-receptor complexes from the plasma membrane or trans-Golgi network to lysosomes. The adaptin family consists of four classes of molecules, including alpha, beta-, beta prime-, and gamma-adaptins. Together with …	There is limited information available on the disease implications of AP1G1. However, some studies have suggested that mutations in this gene may be associated with developmental disorders and intellectual disability. Targeted drug discovery efforts for AP1G1 are also limited, as the function of the gamma-adaptin protein is essential for normal cellular processes. Therefore, targeting this protei…	GO:0016182 synaptic vesicle budding from endosome;GO:0036466 synaptic vesicle recycling via endosome;GO:0043321 regulation of natural killer cell degranulation		Disease related genes; Potential drug targets; Transporters; Predicted intracellular proteins	Golgi apparatus;Vesicles (Enhanced); Additional: Cytosol			(M5910)HALLMARK PROTEIN SECRETION	0	0	1	0	0	0	0	0	0	0	1	0	0	0	0	0	0	0	0	0
KIF1B	23095	symbol	H. sapiens	23095	H. sapiens	KIF1B	kinesin family member 1B	KIF1B is a gene that encodes a motor protein responsible for transporting mitochondria and synaptic vesicle precursors. Mutations in this gene have been linked to Charcot-Marie-Tooth disease, type 2A1, a hereditary neurological disorder that affects the peripheral nerves. This disease is characterized by muscle weakness and wasting, as well as sensory loss in the limbs. The KIF1B protein plays an…	There are currently no targeted drug discovery efforts specifically for KIF1B mutations in Charcot-Marie-Tooth disease type 2A1. However, there are several drugs on the market that have been approved for the treatment of other types of Charcot-Marie-Tooth disease, such as ascorbic acid (vitamin C) and mexiletine. These drugs aim to alleviate symptoms such as muscle weakness and pain, but do not a…	GO:0007270 neuron-neuron synaptic transmission;GO:0048490 anterograde synaptic vesicle transport;GO:0099514 synaptic vesicle cytoskeletal transport		Disease related genes; Human disease related genes:Nervous system diseases:Neurodegenerative diseases; Human disease related genes:Cancers:Cancers of endocrine organs; Human disease related genes:Cancers:Cancers of eye, brain, and central nervous system; Predicted intracellular proteins	Microtubules (Approved); Additional: Nucleoli fibrillar center			(M5910)HALLMARK PROTEIN SECRETION; (M5893)HALLMARK MITOTIC SPINDLE; (M5932)HALLMARK INFLAMMATORY RESPONSE	0	0	0	1	0	0	0	0	0	0	1	0	0	0	0	0	0	0	0	0
DIAPH1	1729	symbol	H. sapiens	1729	H. sapiens	DIAPH1	diaphanous related formin 1	DIAPH1, also known as diaphanous related formin 1, is a gene that is similar to the diaphanous gene found in fruit flies. It has been linked to autosomal dominant, fully penetrant, nonsyndromic sensorineural progressive low-frequency hearing loss. The gene is believed to play a role in the regulation of actin polymerization in hair cells of the inner ear, as actin polymerization involves proteins…	There are currently no targeted drug discovery efforts for DIAPH1-related hearing loss, as the underlying mechanisms of the disease are not yet fully understood. However, research is ongoing to better understand the role of DIAPH1 in actin polymerization and its implications for hearing loss. There are also no drugs on the market specifically targeting DIAPH1-related hearing loss. However, there …	GO:0071420 cellular response to histamine;GO:0034776 response to histamine;GO:0035372 protein localization to microtubule		Disease related genes; Cancer-related genes:Mutated cancer genes; Human disease related genes:Nervous system diseases:Ear disease; Predicted intracellular proteins; Human disease related genes:Cardiovascular diseases:Hematologic diseases	Cytosol;Plasma membrane (Uncertain)		(M232)PID ECADHERIN STABILIZATION PATHWAY; (M71)PID ILK PATHWAY; (M12)PID RHOA PATHWAY		0	1	1	1	0	0	0	0	1	0	0	1	0	0	0	0	0	0	0	0
DNAJC13	23317	symbol	H. sapiens	23317	H. sapiens	DNAJC13	DnaJ heat shock protein family (Hsp40) member C13	DNAJC13 is a gene that encodes a member of the Dnaj protein family. These proteins act as co-chaperones of a partner heat-shock protein by binding to it and stimulating ATP hydrolysis. The encoded protein is involved in clathrin-mediated endocytosis and post-endocytic transport mechanisms through its associations with other proteins, including SNX1. Mutations in this gene have been linked to Park…	Mutations in the DNAJC13 gene have been associated with an increased risk of developing Parkinson's disease. This has led to efforts to develop drugs that target the protein encoded by this gene as a potential therapeutic strategy for Parkinson's disease. One example of a drug that has been developed to target DNAJC13 is the small molecule compound ML241. This compound has been shown to inhibit t…	GO:1902954 regulation of early endosome to recycling endosome transport;GO:2000641 regulation of early endosome to late endosome transport;GO:0007032 endosome organization		Disease related genes; Human disease related genes:Nervous system diseases:Neurodegenerative diseases	Vesicles (Supported); Additional: Cytosol				0	0	0	0	0	0	0	0	0	0	1	0	0	0	0	0	0	0	0	0
ANKRD17	26057	symbol	H. sapiens	26057	H. sapiens	ANKRD17	ankyrin repeat domain 17	ANKRD17 is a human gene that encodes a protein belonging to the family of ankyrin repeat-containing proteins. The protein contains two distinct arrays of ankyrin repeats, a nuclear export signal, a nuclear localization signal, and a cyclin-binding RXL motif. The protein is localized to the nucleus and has been observed to interact with cyclin-dependent kinase 2. It is suggested that ANKRD17 plays…	There is limited information available on the disease implications of ANKRD17. However, recent studies have suggested that ANKRD17 may play a role in cancer development and progression. Specifically, ANKRD17 has been found to be overexpressed in several types of cancer, including breast, lung, and liver cancer. Targeted drug discovery efforts for ANKRD17 are currently limited, as the exact functi…	GO:1900245 positive regulation of MDA-5 signaling pathway;GO:0039533 regulation of MDA-5 signaling pathway;GO:0001955 blood vessel maturation		Human disease related genes:Other diseases:Mental and behavioural disorders; Disease related genes; Predicted intracellular proteins	Nucleoplasm (Supported); Additional: Nuclear membrane				0	0	0	1	0	0	0	0	0	0	0	0	1	0	0	0	1	0	0	0
NCOR1	9611	symbol	H. sapiens	9611	H. sapiens	NCOR1	nuclear receptor corepressor 1	NCOR1, or nuclear receptor corepressor 1, is a gene that encodes a protein responsible for repressing the transcription of thyroid-hormone and retinoic-acid receptors. This is achieved by promoting chromatin condensation and preventing access of the transcription machinery. NCOR1 is part of a complex that includes histone deacetylases and transcriptional regulators similar to the yeast protein Si…	NCOR1 has been implicated in several diseases, including cancer, metabolic disorders, and neurological disorders. In cancer, NCOR1 has been shown to play a role in tumor growth and metastasis, and its overexpression has been associated with poor prognosis in several types of cancer, including breast, prostate, and colorectal cancer. In metabolic disorders, NCOR1 has been linked to insulin resista…	GO:0045475 locomotor rhythm;GO:0060766 negative regulation of androgen receptor signaling pathway;GO:0030812 negative regulation of nucleotide catabolic process		Cancer-related genes:Mutational cancer driver genes; Cancer-related genes:Mutated cancer genes; Predicted intracellular proteins; Transcription factors:Helix-turn-helix domains	Nucleoplasm (Enhanced); Additional: Cytosol		(M13)PID ERBB4 PATHWAY; (M288)PID HES HEY PATHWAY; (M17)PID NOTCH PATHWAY		0	0	1	0	0	0	1	0	0	0	0	1	0	1	0	0	0	0	0	1
PRPF40A	55660	symbol	H. sapiens	55660	H. sapiens	PRPF40A	pre-mRNA processing factor 40 homolog A	PRPF40A is a human gene that encodes for a protein called pre-mRNA processing factor 40 homolog A. This protein is involved in various cellular processes, including cytoskeleton organization, regulation of cell shape, and regulation of cytokinesis. It enables RNA binding activity and is located in the nuclear matrix and nuclear speck. The gene's function is essential for proper pre-mRNA processin…	Mutations in the PRPF40A gene have been linked to retinitis pigmentosa, a genetic disorder that causes progressive vision loss. While there are currently no targeted drug therapies available for retinitis pigmentosa caused by PRPF40A mutations, research efforts are ongoing to identify potential drug targets. One approach is to develop gene therapies that can correct the genetic mutation responsib…	GO:0045292 mRNA cis splicing, via spliceosome;GO:0032465 regulation of cytokinesis;GO:0008360 regulation of cell shape		Predicted intracellular proteins	Nuclear speckles (Enhanced)				1	0	0	0	0	1	0	0	0	0	0	0	1	0	0	0	0	0	0	0
SF3B1	23451	symbol	H. sapiens	23451	H. sapiens	SF3B1	splicing factor 3b subunit 1	SF3B1 is a gene that encodes subunit 1 of the splicing factor 3b protein complex. This complex, along with splicing factor 3a and a 12S RNA unit, forms the U2 small nuclear ribonucleoproteins complex (U2 snRNP). The splicing factor 3b/3a complex binds pre-mRNA upstream of the intron's branch site and may anchor the U2 snRNP to the pre-mRNA. SF3B1 is also a component of the minor U12-type spliceos…	Mutations in the SF3B1 gene have been associated with various hematological malignancies, including myelodysplastic syndromes (MDS), chronic lymphocytic leukemia (CLL), and uveal melanoma. SF3B1 mutations are particularly common in MDS with ring sideroblasts, a subtype of MDS characterized by the presence of iron-laden erythroblasts in the bone marrow. Targeted drug discovery efforts have focused…	GO:0045945 positive regulation of transcription by RNA polymerase III;GO:1903241 U2-type prespliceosome assembly;GO:0006359 regulation of transcription by RNA polymerase III		Cancer-related genes:Mutated cancer genes; Cancer-related genes:Mutational cancer driver genes; Predicted intracellular proteins; Human disease related genes:Cardiovascular diseases:Hematologic diseases; Human disease related genes:Cancers:Cancers of haematopoietic and lymphoid tissues	Nuclear speckles (Enhanced)	H3B-8800			1	0	0	0	0	0	0	1	0	0	0	0	0	1	0	0	0	0	0	0
CSDE1	7812	symbol	H. sapiens	7812	H. sapiens	CSDE1	cold shock domain containing E1	CSDE1 is a human gene that encodes for a protein containing a cold shock domain. This protein is involved in various cellular processes such as binding to RNA stem-loops, viral translational initiation, mRNA decay, and stress granule assembly. It is found in different cellular locations including the Golgi apparatus, cytosol, and plasma membrane. CSDE1 is also part of a complex that helps stabili…	CSDE1 has been implicated in various diseases, including cancer, neurodegenerative disorders, and viral infections. In cancer, CSDE1 has been shown to promote tumor growth and metastasis by regulating the expression of genes involved in cell proliferation, migration, and invasion. In neurodegenerative disorders, CSDE1 has been linked to the formation of protein aggregates and the dysregulation of…	GO:0070966 nuclear-transcribed mRNA catabolic process, no-go decay;GO:0070934 CRD-mediated mRNA stabilization;GO:0075522 IRES-dependent viral translational initiation		Cancer-related genes:Mutational cancer driver genes; Predicted intracellular proteins	Cytosol (Supported); Additional: Golgi apparatus;Plasma membrane		(M254)PID MYC REPRESS PATHWAY		1	0	0	0	0	0	1	0	0	0	0	1	0	0	0	0	0	0	0	0
MYCBP2	23077	symbol	H. sapiens	23077	H. sapiens	MYCBP2	MYC binding protein 2	MYCBP2 is a gene that encodes an E3 ubiquitin-protein ligase and is a member of the PHR family of proteins. It plays a crucial role in axon guidance and synapse formation in the developing nervous system. The protein regulates the cAMP and mTOR signaling pathways and may also regulate autophagy. Reduced expression of this gene has been observed in acute lymphoblastic leukemia patients, and a muta…	There is limited information available on targeted drug discovery efforts for MYCBP2. However, reduced expression of this gene has been observed in acute lymphoblastic leukemia (ALL) patients, suggesting a potential role in the development of this disease. Additionally, a mutation in this gene has been identified in patients with a rare inherited vision defect called autosomal dominant optic atro…	GO:0008582 regulation of synaptic assembly at neuromuscular junction;GO:0021785 branchiomotor neuron axon guidance;GO:1904396 regulation of neuromuscular junction development		Enzymes; ENZYME proteins:Transferases; Predicted intracellular proteins	Nucleoplasm (Supported); Additional: Cytosol;Vesicles				0	1	0	0	0	0	1	0	0	0	0	0	0	0	1	0	0	0	0	0
SNRNP200	23020	symbol	H. sapiens	23020	H. sapiens	SNRNP200	small nuclear ribonucleoprotein U5 subunit 200	SNRNP200 is a gene that encodes one of the specific proteins found in the U5 small nuclear ribonucleoprotein (snRNP), which is a component of the spliceosome. The spliceosome is responsible for removing introns from pre-mRNA segments during pre-mRNA splicing. SNRNP200 belongs to the DEXH-box family of putative RNA helicases and appears to catalyze an ATP-dependent unwinding of U4/U6 RNA duplices.…	Mutations in the SNRNP200 gene have been associated with several diseases, including autosomal-dominant retinitis pigmentosa (ADRP), a genetic disorder that causes progressive vision loss. Targeted drug discovery efforts for SNRNP200-related diseases are still in the early stages, but there is potential for developing therapies that target the spliceosome and RNA processing pathways. One example …	GO:0000388 spliceosome conformational change to release U4 (or U4atac) and U1 (or U11);GO:0000354 cis assembly of pre-catalytic spliceosome;GO:0000393 spliceosomal conformational changes to generate catalytic conformation		Disease related genes; Potential drug targets; ENZYME proteins:Hydrolases; Predicted intracellular proteins; Human disease related genes:Nervous system diseases:Eye disease; Enzymes	Nucleoplasm (Supported)				1	0	0	0	0	0	0	0	0	0	0	0	0	0	0	0	0	0	0	0
WDHD1	11169	symbol	H. sapiens	11169	H. sapiens	WDHD1	WD repeat and HMG-box DNA binding protein 1	The human gene WDHD1 encodes a protein that contains multiple WD40 domains at the N-terminus and a high mobility group (HMG) box at the C-terminus. WD40 domains are commonly found in eukaryotic proteins and may play a role in signal transduction, pre-mRNA processing, and cytoskeleton assembly. HMG boxes are also found in many eukaryotic proteins involved in chromatin assembly, transcription, and …	There is limited information available on the disease implications of WDHD1. However, recent studies have suggested that mutations in the gene may be associated with certain types of cancer, including breast cancer and hepatocellular carcinoma. Targeted drug discovery efforts for WDHD1 are also limited, as the function of the protein encoded by the gene is not well understood. However, some studi…	GO:0006261 DNA-templated DNA replication;GO:0006260 DNA replication;GO:0006281 DNA repair		Predicted intracellular proteins	Nucleoplasm (Enhanced)				0	0	0	0	1	0	0	0	0	0	0	1	0	0	0	0	0	0	0	0
PIAS2	9063	symbol	H. sapiens	9063	H. sapiens	PIAS2	protein inhibitor of activated STAT 2	PIAS2 is a gene that encodes a protein inhibitor of activated STAT family member. This protein acts as a SUMO E3 ligase and plays a crucial role in various cellular processes by mediating the sumoylation of target proteins. The gene has multiple alternatively spliced transcript variants that encode different isoforms of the protein. These isoforms enhance the sumoylation of specific target protei…	PIAS2 has been implicated in various diseases, including cancer, neurodegenerative disorders, and viral infections. In cancer, PIAS2 has been shown to regulate the activity of several oncogenic transcription factors, including c-Jun, c-Myc, and NF-κB, making it a potential target for cancer therapy. In neurodegenerative disorders, PIAS2 has been found to play a role in the regulation of protein a…	GO:0060766 negative regulation of androgen receptor signaling pathway;GO:0060765 regulation of androgen receptor signaling pathway;GO:0033144 negative regulation of intracellular steroid hormone receptor signaling pathway		Predicted intracellular proteins	Nucleoplasm (Enhanced)		(M140)PID RANBP2 PATHWAY; (M290)PID IL12 STAT4 PATHWAY	(M5951)HALLMARK SPERMATOGENESIS	0	0	1	0	0	0	0	0	0	1	0	0	0	0	0	0	0	0	1	1
MTA2	9219	symbol	H. sapiens	9219	H. sapiens	MTA2	metastasis associated 1 family member 2	MTA2 is a gene that encodes a protein component of NuRD, a nucleosome remodeling deacetylase complex found in the nucleus of human cells. The gene has a broad expression pattern and is strongly expressed in many tissues. It is closely related to another gene that has been linked to the metastatic potential of certain carcinomas. Both genes share the same types of domains, including two DNA bindin…	MTA2 has been implicated in several types of cancer, including breast, prostate, and colorectal cancer. In breast cancer, MTA2 has been shown to promote tumor growth and metastasis by regulating the expression of genes involved in cell migration and invasion. Targeting MTA2 has been proposed as a potential therapeutic strategy for these cancers. However, there are currently no drugs specifically …	GO:0042659 regulation of cell fate specification;GO:0010762 regulation of fibroblast migration;GO:0010453 regulation of cell fate commitment		Transcription factors:Zinc-coordinating DNA-binding domains; Predicted intracellular proteins; Transcription factors:Helix-turn-helix domains	Nucleoplasm (Enhanced)		(M101)PID HDAC CLASSI PATHWAY		0	0	1	0	0	0	0	1	0	1	0	0	0	1	0	0	0	0	0	0
TOX4	9878	symbol	H. sapiens	9878	H. sapiens	TOX4	TOX high mobility group box family member 4	TOX4 is a human gene that is predicted to have chromatin DNA binding activity and be involved in regulating transcription by RNA polymerase II. It is located in chromatin and is part of the PTW/PP1 phosphatase complex. TOX4 also colocalizes with the chromosome telomeric region. This information is provided by the Alliance of Genome Resources as of April 2022.	There is limited information available on the disease implications of TOX4. However, recent studies have suggested that TOX4 may play a role in cancer development and progression. Specifically, TOX4 has been found to be overexpressed in several types of cancer, including breast, lung, and liver cancer. Targeted drug discovery efforts for TOX4 are still in the early stages, but there is potential …	GO:0006357 regulation of transcription by RNA polymerase II;GO:0006355 regulation of DNA-templated transcription;GO:2001141 regulation of RNA biosynthetic process		Predicted intracellular proteins; Transcription factors:Other all-alpha-helical DNA-binding domains	Nucleoplasm (Approved); Additional: Nucleoli;Vesicles				0	0	0	0	0	0	0	0	0	0	0	0	0	0	0	0	0	0	0	0
SOGA1	140710	gene_synonym	H. sapiens	140710	H. sapiens	MTCL2	microtubule crosslinking factor 2	SOGA1 is a human gene that is predicted to play a role in insulin receptor signaling pathway, negative regulation of gluconeogenesis, and regulation of autophagy. It is located in the extracellular space. The gene is known as a suppressor of glucose and autophagy associated 1. Its function is to regulate glucose metabolism and autophagy, which is the process by which cells break down and recycle …	There is limited information available on the disease implications of SOGA1. However, studies have shown that mutations in this gene may be associated with an increased risk of developing type 2 diabetes. Targeted drug discovery efforts for SOGA1 are currently underway, with a focus on developing drugs that can regulate glucose metabolism and autophagy. One potential approach is to develop small …	GO:0045721 negative regulation of gluconeogenesis;GO:0006111 regulation of gluconeogenesis;GO:0045912 negative regulation of carbohydrate metabolic process		Predicted intracellular proteins; Predicted secreted proteins	Cytosol;Nucleoli (Approved)				0	0	0	0	0	1	1	0	0	0	0	1	0	0	0	0	0	0	0	0
CD2BP2	10421	symbol	H. sapiens	10421	H. sapiens	CD2BP2	CD2 cytoplasmic tail binding protein 2	CD2BP2 is a gene that encodes a protein with two functions. In the cytoplasm, the protein binds to the cytoplasmic tail of the human surface antigen CD2 through its C-terminal GYF domain, and regulates T lymphocyte activation triggered by CD2. In the nucleus, the protein is a component of the U5 small nuclear ribonucleoprotein complex and is involved in RNA splicing. Alternative splicing of the g…	There is limited information available on the disease implications of CD2BP2. However, some studies have suggested that the protein may play a role in the development and progression of certain cancers, including breast cancer and hepatocellular carcinoma. Targeted drug discovery efforts for CD2BP2 are also limited, as the protein's functions are not well understood and its role in disease pathog…	GO:0000244 spliceosomal tri-snRNP complex assembly;GO:0000387 spliceosomal snRNP assembly;GO:0022618 protein-RNA complex assembly		Predicted intracellular proteins	Nuclear speckles (Enhanced); Additional: Cytosol				1	0	0	0	0	0	0	0	0	0	0	0	0	0	0	0	0	0	0	0
SVIL	6840	symbol	H. sapiens	6840	H. sapiens	SVIL	supervillin	SVIL, also known as supervillin, is a gene that encodes a protein with two distinct domains. The amino-terminus contains nuclear localization signals, while the carboxy-terminus contains sequences similar to actin-binding proteins in the gelsolin family. The protein is associated with both actin filaments and plasma membranes, suggesting a role in linking the actin cytoskeleton to the membrane. I…	There is limited information available on the disease implications of SVIL. However, studies have suggested that it may play a role in cancer progression and metastasis. Specifically, high levels of supervillin expression have been observed in various cancer types, including breast, lung, and pancreatic cancer. Targeted drug discovery efforts for SVIL are also limited, but some studies have explo…	GO:0051014 actin filament severing;GO:0051016 barbed-end actin filament capping;GO:0051693 actin filament capping		Human disease related genes:Musculoskeletal diseases:Muscular diseases; Disease related genes; Predicted intracellular proteins	Plasma membrane (Supported); Additional: Actin filaments;Cytosol		(M58)PID AR PATHWAY	(M5906)HALLMARK ESTROGEN RESPONSE EARLY; (M5909)HALLMARK MYOGENESIS	0	1	0	0	0	0	0	0	0	0	0	0	1	0	0	0	0	0	0	0
TPR	7175	symbol	H. sapiens	7175	H. sapiens	TPR	translocated promoter region, nuclear basket protein	The TPR gene encodes a large protein that forms filaments inside the nucleus and interacts with components of the nuclear pore complex. It plays a crucial role in the export of mRNA and certain proteins from the nucleus. In some cases, the 5' end of the TPR gene fuses with kinase genes, leading to the development of certain types of cancer.	The TPR gene has been implicated in several types of cancer, including acute lymphoblastic leukemia, acute myeloid leukemia, and breast cancer. In some cases, the TPR gene undergoes a chromosomal translocation that results in the fusion of its 5' end with a kinase gene, leading to the activation of oncogenic signaling pathways. Targeted drug discovery efforts have focused on developing inhibitors…	GO:0031990 mRNA export from nucleus in response to heat stress;GO:0046832 negative regulation of RNA export from nucleus;GO:0032240 negative regulation of nucleobase-containing compound transport		Disease related genes; Potential drug targets; Transporters:Transporter channels and pores; Cancer-related genes:Mutational cancer driver genes; Human disease related genes:Cancers:Cancers of endocrine organs; Predicted intracellular proteins	Nuclear membrane (Enhanced)				1	1	1	0	0	1	1	0	0	0	0	1	1	0	0	0	1	1	0	0
SON	6651	symbol	H. sapiens	6651	H. sapiens	SON	SON DNA and RNA binding protein	The human gene SON encodes a protein that binds RNA and promotes pre-mRNA splicing, especially for transcripts with weak splice sites. It also recognizes a specific DNA sequence in the hepatitis B virus and represses its core promoter activity. The gene contains multiple simple repeats, and there is a pseudogene for it on chromosome 1. Alternative splicing produces multiple transcript variants.	Mutations in the SON gene have been associated with several diseases, including autism spectrum disorder, intellectual disability, and cancer. In particular, SON has been identified as a potential oncogene, with overexpression observed in various types of cancer, including breast, lung, and ovarian cancer. Targeted drug discovery efforts have focused on developing small molecule inhibitors of SON…	GO:0000281 mitotic cytokinesis;GO:0061640 cytoskeleton-dependent cytokinesis;GO:0048024 regulation of mRNA splicing, via spliceosome		Disease related genes; Potential drug targets; Transporters:Primary Active Transporters; Predicted intracellular proteins; Human disease related genes:Congenital malformations:Other congenital malformations	Nuclear speckles (Enhanced)				1	0	0	0	0	1	0	0	0	0	0	1	0	0	0	0	0	0	0	0
CAST	831	symbol	H. sapiens	831	H. sapiens	CAST	calpastatin	The human gene CAST encodes for the protein calpastatin, which is an inhibitor of the calcium-dependent cysteine protease calpain. Calpastatin consists of an N-terminal domain and four calpain-inhibition domains, and is involved in the proteolysis of amyloid precursor protein. The calpain/calpastatin system plays a role in various membrane fusion events, including neural vesicle exocytosis and pl…	Mutations in the CAST gene have been associated with various diseases, including Alzheimer's disease, schizophrenia, and cancer. In Alzheimer's disease, decreased levels of calpastatin have been observed, leading to increased activity of calpain and subsequent neurodegeneration. In schizophrenia, a genetic variant of CAST has been linked to altered brain structure and function. In cancer, calpast…	GO:2000675 negative regulation of type B pancreatic cell apoptotic process;GO:1990709 presynaptic active zone organization;GO:0097340 inhibition of cysteine-type endopeptidase activity		Disease related genes; Cancer-related genes:Mutational cancer driver genes; Predicted intracellular proteins; Human disease related genes:Congenital malformations:Congenital malformations of skin	Cytosol;Endoplasmic reticulum (Enhanced); Additional: Plasma membrane	Calcium; Artenimol		(M5945)HALLMARK HEME METABOLISM	0	0	0	0	0	0	0	0	0	0	0	0	0	0	0	1	0	0	0	0
DNAJB1	3337	symbol	H. sapiens	3337	H. sapiens	DNAJB1	DnaJ heat shock protein family (Hsp40) member B1	DNAJB1 is a gene that encodes a member of the DnaJ or Hsp40 family of proteins. These proteins are molecular chaperones that play a crucial role in protein folding and oligomeric protein complex assembly. The encoded protein stimulates the ATPase activity of Hsp70 heat-shock proteins, which helps in protein folding and prevents misfolded protein aggregation. Alternative splicing of the gene resul…	Mutations in the DNAJB1 gene have been associated with several diseases, including Charcot-Marie-Tooth disease, a hereditary neuropathy that affects the peripheral nerves, and myelodysplastic syndrome, a group of blood disorders characterized by abnormal blood cell production. Targeted drug discovery efforts for DNAJB1 have focused on developing small molecule inhibitors that can disrupt the inte…	GO:0090084 negative regulation of inclusion body assembly;GO:1900034 regulation of cellular response to heat;GO:0090083 regulation of inclusion body assembly		Predicted intracellular proteins; Cancer-related genes	Nucleoplasm (Supported)			(M5941)HALLMARK UV RESPONSE UP	0	1	1	0	0	0	0	0	0	0	0	0	0	0	0	0	1	0	0	0
RPA1	6117	symbol	H. sapiens	6117	H. sapiens	RPA1	replication protein A1	The RPA1 gene encodes the largest subunit of the Replication Protein A (RPA) complex, which binds to single-stranded DNA (ssDNA) and plays a crucial role in DNA metabolism. The RPA complex is involved in DNA replication, repair, recombination, telomere maintenance, and co-ordinating the cellular response to DNA damage. The nucleoprotein complex formed by RPA1 protects the ssDNA from nucleases, pr…	Mutations in the RPA1 gene have been associated with various types of cancer, including breast, ovarian, and lung cancer. Additionally, RPA1 has been identified as a potential therapeutic target for cancer treatment, as inhibition of RPA1 can lead to DNA damage and cell death in cancer cells. Several small molecule inhibitors of RPA1 have been developed and are currently being evaluated in precli…	GO:1990166 protein localization to site of double-strand break;GO:0007004 telomere maintenance via telomerase;GO:0006278 RNA-templated DNA biosynthetic process		Disease related genes; Predicted intracellular proteins; Human disease related genes:Cardiovascular diseases:Hematologic diseases	Nucleoplasm (Enhanced)		(M46)PID ATR PATHWAY; (M1)PID FANCONI PATHWAY	(M5924)HALLMARK MTORC1 SIGNALING; (M5925)HALLMARK E2F TARGETS	0	0	1	0	1	0	0	1	0	1	0	1	0	0	0	0	1	0	0	0
ERCC5	2073	symbol	H. sapiens	2073	H. sapiens	ERCC5	ERCC excision repair 5, endonuclease	The ERCC5 gene encodes a DNA endonuclease that plays a crucial role in repairing DNA damage caused by UV radiation. This protein is also involved in other cellular processes, such as transcription and DNA repair. Mutations in this gene can lead to xeroderma pigmentosum complementation group G (XP-G), a skin disorder characterized by sensitivity to UV light and an increased risk of skin cancer. So…	ERCC5 mutations have been linked to several diseases, including xeroderma pigmentosum complementation group G (XP-G), Cockayne syndrome, and Fanconi anemia. There are currently no targeted drugs available for ERCC5-related diseases, but research is ongoing to identify potential therapeutic targets. One approach is to develop drugs that can enhance the activity of the remaining functional ERCC5 pr…	GO:0006283 transcription-coupled nucleotide-excision repair;GO:0006285 base-excision repair, AP site formation;GO:0010225 response to UV-C		Cancer-related genes:Candidate cancer biomarkers; Disease related genes; Human disease related genes:Nervous system diseases:Neurodegenerative diseases; Human disease related genes:Congenital malformations:Congenital malformations of skin; Predicted intracellular proteins; Human disease related genes:Congenital malformations:Other congenital malformations	Nucleoplasm (Supported)			(M5898)HALLMARK DNA REPAIR; (M5939)HALLMARK P53 PATHWAY	0	0	0	0	1	0	0	0	0	0	0	0	0	0	0	0	1	0	0	0
NUP214	8021	symbol	H. sapiens	8021	H. sapiens	NUP214	nucleoporin 214	NUP214, also known as nucleoporin 214, is a gene that encodes a protein that is a component of the nuclear pore complex in eukaryotic cells. This complex regulates the flow of macromolecules between the nucleus and the cytoplasm. The protein encoded by NUP214 is localized to the cytoplasmic face of the nuclear pore complex and is required for proper cell cycle progression and nucleocytoplasmic tr…	The fusion gene resulting from the t(6,9) translocation involving NUP214 and DEK is found in approximately 1-2% of acute myeloid leukemia (AML) cases and is associated with poor prognosis. The NUP214-DEK fusion protein disrupts the normal function of the nuclear pore complex and promotes leukemogenesis. Targeted drug discovery efforts have focused on developing inhibitors of the NUP214-DEK intera…	GO:0006611 protein export from nucleus;GO:0006406 mRNA export from nucleus;GO:0006405 RNA export from nucleus		Disease related genes; Potential drug targets; Transporters:Transporter channels and pores; Cancer-related genes:Mutational cancer driver genes; Human disease related genes:Nervous system diseases:Other nervous and sensory system diseases; Predicted intracellular proteins; Human disease related genes:Cancers:Cancers of haematopoietic and lymphoid tissues			(M228)PID SMAD2 3PATHWAY; (M181)PID BMP PATHWAY; (M113)PID NFAT 3PATHWAY		1	0	1	0	0	0	0	0	0	0	0	0	0	0	0	0	0	0	0	0
CUX1	1523	symbol	H. sapiens	1523	H. sapiens	CUX1	cut like homeobox 1	CUX1 is a human gene that belongs to the homeodomain family of DNA binding proteins. It is involved in regulating gene expression, morphogenesis, differentiation, and cell cycle progression. The gene has several alternatively spliced transcript variants that encode different isoforms.	CUX1 has been implicated in several diseases, including cancer, Alzheimer's disease, and schizophrenia. In cancer, CUX1 has been shown to play a role in tumor growth and metastasis, making it a potential target for cancer therapy. Targeted drug discovery efforts have focused on developing small molecule inhibitors of CUX1, with some promising results in preclinical studies. However, no drugs targ…	GO:0006891 intra-Golgi vesicle-mediated transport;GO:0050775 positive regulation of dendrite morphogenesis;GO:0010770 positive regulation of cell morphogenesis		Disease related genes; Cancer-related genes:Mutated cancer genes; Predicted intracellular proteins; Transcription factors:Helix-turn-helix domains	Golgi apparatus;Nucleoplasm (Supported)				0	0	0	0	0	0	0	0	0	0	0	0	0	0	1	0	0	0	0	0
TMPO	7112	symbol	H. sapiens	7112	H. sapiens	TMPO	thymopoietin	TMPO is a human gene that encodes several distinct isoforms of LEM domain containing proteins through alternative splicing. LEM domain proteins are involved in various cellular functions such as gene expression, chromatin organization, replication, and cell cycle control. The alpha isoform of TMPO is widely distributed in the nucleus and contains a lamin binding domain, while the beta and gamma i…	There is limited information on the disease implications of TMPO, but some studies have suggested its involvement in cancer progression and metastasis. Targeted drug discovery efforts for TMPO are also limited, but some studies have identified potential small molecule inhibitors of the protein-protein interactions between TMPO and HDAC3, which could have therapeutic implications for cancer treatm…			Predicted intracellular proteins; Human disease related genes:Cardiovascular diseases:Cardiac diseases	Nuclear membrane (Enhanced)			(M5901)HALLMARK G2M CHECKPOINT; (M5925)HALLMARK E2F TARGETS	0	0	1	1	0	0	0	0	1	0	0	0	0	0	0	0	0	0	0	0
RPL5	6125	symbol	H. sapiens	6125	H. sapiens	RPL5	ribosomal protein L5	RPL5 is a gene that encodes a ribosomal protein L5, which is a component of the 60S subunit of ribosomes. The protein binds 5S rRNA to form a stable complex called the 5S ribonucleoprotein particle (RNP), which is necessary for the transport of nonribosome-associated cytoplasmic 5S rRNA to the nucleolus for assembly into ribosomes. It may also function to inhibit tumorigenesis through the activat…	Mutations in RPL5 have been associated with Diamond-Blackfan Anemia (DBA), a rare genetic disorder characterized by a failure of the bone marrow to produce red blood cells, leading to severe anemia. While there are currently no targeted drugs available for DBA, treatment options include blood transfusions and corticosteroids to stimulate red blood cell production. However, research efforts are on…	GO:2000435 negative regulation of protein neddylation;GO:1904667 negative regulation of ubiquitin protein ligase activity;GO:0051444 negative regulation of ubiquitin-protein transferase activity		Disease related genes; Cancer-related genes:Mutated cancer genes; Cancer-related genes:Mutational cancer driver genes; Human disease related genes:Other congenital disorders:Ribosomopathies; Ribosomal proteins; Predicted intracellular proteins; Human disease related genes:Cardiovascular diseases:Hematologic diseases	Cytosol;Endoplasmic reticulum (Supported); Additional: Nucleoli;Nucleoli rim		(M261)PID P53 REGULATION PATHWAY		1	0	1	0	0	0	1	0	0	0	0	1	0	0	0	0	0	0	0	0
MAP1B	4131	symbol	H. sapiens	4131	H. sapiens	MAP1B	microtubule associated protein 1B	MAP1B is a gene that encodes a protein belonging to the microtubule-associated protein family. This protein is involved in microtubule assembly, which is essential for neurogenesis. The precursor polypeptide of this gene undergoes proteolytic processing to generate the final MAP1B heavy chain and LC1 light chain. Knockout studies of the mouse MAP1B gene suggest that it plays an important role in …	There is evidence to suggest that MAP1B may be involved in the pathogenesis of several neurological disorders, including Alzheimer's disease, Parkinson's disease, and schizophrenia. Studies have shown that alterations in MAP1B expression and function can lead to abnormal microtubule dynamics, which may contribute to the development of these diseases. As a result, there has been interest in develo…	GO:0051913 regulation of synaptic plasticity by chemical substance;GO:0051914 positive regulation of synaptic plasticity by chemical substance;GO:0051915 induction of synaptic plasticity by chemical substance		Disease related genes; Human disease related genes:Nervous system diseases:Ear disease; Predicted intracellular proteins; Human disease related genes:Congenital malformations:Congenital malformations of the nervous system	Cytosol (Enhanced)		(M69)PID REELIN PATHWAY; (M163)PID LIS1 PATHWAY; (M108)PID NETRIN PATHWAY	(M5942)HALLMARK UV RESPONSE DN	0	1	0	0	0	0	0	0	0	0	1	1	0	0	1	1	0	1	0	0
IQGAP1	8826	symbol	H. sapiens	8826	H. sapiens	IQGAP1	IQ motif containing GTPase activating protein 1	IQGAP1 is a gene that encodes a protein belonging to the IQGAP family. The protein contains several domains that interact with various cellular components and signaling molecules to regulate cell morphology and motility. It is involved in the regulation of the cytoskeleton and cell adhesion molecules. The expression of this protein is upregulated in two gastric cancer cell lines due to gene ampli…	IQGAP1 has been implicated in several diseases, including cancer, cardiovascular disease, and neurological disorders. In cancer, IQGAP1 has been shown to promote tumor growth and metastasis by regulating cell migration and invasion. Targeting IQGAP1 has been proposed as a potential therapeutic strategy for cancer treatment. Several small molecule inhibitors of IQGAP1 have been developed, includin…	GO:1902407 assembly of actomyosin apparatus involved in mitotic cytokinesis;GO:1903475 mitotic actomyosin contractile ring assembly;GO:1903479 mitotic actomyosin contractile ring assembly actin filament organization		Predicted intracellular proteins	Cell Junctions;Plasma membrane (Supported)	Artenimol	(M163)PID LIS1 PATHWAY; (M72)PID NECTIN PATHWAY; (M156)PID ECADHERIN NASCENT AJ PATHWAY		0	1	0	0	0	1	1	0	1	0	0	1	1	0	0	1	0	0	0	0
RBM25	58517	symbol	H. sapiens	58517	H. sapiens	RBM25	RNA binding motif protein 25	RBM25 is a human gene that encodes for RNA binding motif protein 25. This protein is involved in mRNA binding activity and plays a role in regulating alternative mRNA splicing through the spliceosome. Additionally, RBM25 is involved in regulating the apoptotic process. The protein is located in the nuclear speck.	There is limited information available on the disease implications of RBM25. However, recent studies have suggested that RBM25 may play a role in the development and progression of certain cancers, including breast cancer and hepatocellular carcinoma. Targeted drug discovery efforts for RBM25 are currently underway, with a focus on developing small molecule inhibitors that can selectively target …	GO:0000381 regulation of alternative mRNA splicing, via spliceosome;GO:0048024 regulation of mRNA splicing, via spliceosome;GO:0050684 regulation of mRNA processing		Predicted intracellular proteins	Nuclear speckles (Enhanced)				1	0	0	0	0	0	0	0	0	0	0	0	0	0	0	0	0	0	0	0
RANBP2	5903	symbol	H. sapiens	5903	H. sapiens	RANBP2	RAN binding protein 2	RANBP2 is a gene that encodes a large RAN-binding protein that is associated with the nuclear pore complex. RAN is a small GTP-binding protein that controls various cellular functions through its interactions with other proteins. The encoded protein is a scaffold and nucleoporin that is involved in the Ran-GTPase cycle and directly interacts with the E2 enzyme UBC9. It enhances the transfer of SU…	Mutations in the RANBP2 gene have been associated with several diseases, including Charcot-Marie-Tooth disease type 2B1, which is a hereditary neuropathy that affects the peripheral nerves, and juvenile myoclonic epilepsy, which is a type of epilepsy that typically begins in adolescence. Additionally, RANBP2 has been implicated in the development and progression of several types of cancer, includ…	GO:0006607 NLS-bearing protein import into nucleus;GO:0051642 centrosome localization;GO:0061842 microtubule organizing center localization		Disease related genes; Potential drug targets; Transporters:Transporter channels and pores; Cancer-related genes:Mutational cancer driver genes; Human disease related genes:Nervous system diseases:Other nervous and sensory system diseases; Predicted intracellular proteins	Nuclear membrane (Supported); Additional: Nucleoplasm;Vesicles		(M140)PID RANBP2 PATHWAY; (M30)PID HDAC CLASSII PATHWAY; (M101)PID HDAC CLASSI PATHWAY		1	0	1	0	0	0	0	0	1	0	0	0	0	1	0	0	0	0	0	0
TAF6	6878	symbol	H. sapiens	6878	H. sapiens	TAF6	TATA-box binding protein associated factor 6	TAF6 is a gene that encodes for a subunit of transcription factor IID (TFIID), which is responsible for initiating transcription by RNA polymerase II. TFIID is composed of the TATA-binding protein (TBP) and TBP-associated factors (TAFs). TAFs may participate in basal transcription, serve as coactivators, function in promoter recognition, or modify general transcription factors (GTFs) to facilitat…	There is limited information on the disease implications of TAF6 mutations. However, some studies have suggested that TAF6 may play a role in cancer development and progression. For example, TAF6 has been found to be overexpressed in various types of cancer, including breast, lung, and liver cancer. Targeted drug discovery efforts for TAF6 are currently limited, but some studies have explored the…	GO:0042789 mRNA transcription by RNA polymerase II;GO:0009299 mRNA transcription;GO:0051123 RNA polymerase II preinitiation complex assembly		Disease related genes; Predicted intracellular proteins; Human disease related genes:Congenital malformations:Other congenital malformations	Nucleoplasm (Supported); Additional: Cytosol			(M5898)HALLMARK DNA REPAIR	1	0	1	0	0	0	0	0	0	1	0	0	0	0	0	0	1	0	0	0
MRE11A	4361	gene_synonym	H. sapiens	4361	H. sapiens	MRE11	MRE11 homolog, double strand break repair nuclease	The human gene MRE11 is involved in various DNA repair processes such as homologous recombination, telomere length maintenance, and DNA double-strand break repair. The protein encoded by this gene has both 3' to 5' exonuclease activity and endonuclease activity. It forms a complex with the RAD50 homolog, which is required for nonhomologous joining of DNA ends and has increased single-stranded DNA…	Mutations in the MRE11 gene have been associated with several genetic disorders, including ataxia-telangiectasia-like disorder (ATLD), Nijmegen breakage syndrome (NBS), and breast cancer. ATLD is a rare autosomal recessive disorder characterized by progressive cerebellar ataxia, oculomotor apraxia, and telangiectasias. NBS is a rare autosomal recessive disorder characterized by microcephaly, grow…	GO:0097551 mitochondrial double-strand break repair;GO:0097552 mitochondrial double-strand break repair via homologous recombination;GO:0031860 telomeric 3' overhang formation		Cancer-related genes:Candidate cancer biomarkers; Disease related genes; Human disease related genes:Immune system diseases:Primary immunodeficiency; Human disease related genes:Nervous system diseases:Neurodegenerative diseases; Predicted intracellular proteins	Nucleoplasm (Enhanced)		(M258)PID BARD1 PATHWAY; (M84)PID ATM PATHWAY; (M1)PID FANCONI PATHWAY	(M5925)HALLMARK E2F TARGETS	0	0	1	0	1	0	0	1	0	1	0	1	1	0	0	0	1	1	0	0
DNM2	1785	symbol	H. sapiens	1785	H. sapiens	DNM2	dynamin 2	DNM2, also known as dynamin 2, is a GTP-binding protein that is associated with microtubules and plays a role in cell processes such as endocytosis and cell motility. It is also involved in alterations of the membrane that accompany certain activities such as bone resorption by osteoclasts. DNM2 binds many proteins that bind actin and other cytoskeletal proteins and can self-assemble, which stimu…	DNM2 mutations have been associated with several diseases, including centronuclear myopathy, Charcot-Marie-Tooth disease, and hereditary spastic paraplegia. In centronuclear myopathy, mutations in DNM2 lead to abnormal muscle fiber structure and function, resulting in muscle weakness and wasting. In Charcot-Marie-Tooth disease, mutations in DNM2 affect the peripheral nerves, leading to muscle wea…	GO:0099050 vesicle scission;GO:1903526 negative regulation of membrane tubulation;GO:0097749 membrane tubulation		Disease related genes; Potential drug targets; Transporters:Accessory Factors Involved in Transport; Human disease related genes:Musculoskeletal diseases:Muscular diseases; Transporters:Transporter channels and pores; Human disease related genes:Nervous system diseases:Neurodegenerative diseases; Human disease related genes:Congenital malformations:Congenital malformations of the musculoskeletal …	Cytosol;Golgi apparatus (Approved)		(M165)PID SYNDECAN 4 PATHWAY; (M238)PID THROMBIN PAR1 PATHWAY; (M142)PID AJDISS 2PATHWAY		0	1	0	0	0	1	0	0	0	0	1	1	0	0	1	1	0	0	0	0
HCFC1	3054	symbol	H. sapiens	3054	H. sapiens	HCFC1	host cell factor C1	The HCFC1 gene belongs to the host cell factor family and encodes a nuclear coactivator protein with Kelch repeats, a fibronectin-like motif, and HCF repeats. The protein is proteolytically cleaved at one of six possible sites, resulting in the creation of an N-terminal chain and the corresponding C-terminal chain. The final form of the protein consists of noncovalently bound N- and C-terminal ch…	Mutations in the HCFC1 gene have been associated with intellectual disability, X-linked syndromic 3 (also known as Siderius type X-linked intellectual disability), and other developmental disorders. Targeted drug discovery efforts for HCFC1 are currently limited, but the protein's role in herpes simplex virus infection has led to the development of antiviral drugs that target the virus's interact…	GO:0019045 latent virus replication;GO:0019046 release from viral latency;GO:0019042 viral latency		Disease related genes; Human disease related genes:Congenital disorders of metabolism:Congenital disorders of amino acid metabolism; Human disease related genes:Congenital disorders of metabolism:Congenital disorders of cofactor/vitamin metabolism; Human disease related genes:Other diseases:Mental and behavioural disorders; Predicted intracellular proteins	Nucleoplasm (Supported)		(M5883)NABA SECRETED FACTORS; (M5885)NABA MATRISOME ASSOCIATED; (M5889)NABA MATRISOME		0	1	0	1	0	0	0	1	0	1	0	0	1	1	0	0	0	0	0	1
COPA	1314	symbol	H. sapiens	1314	H. sapiens	COPA	COPI coat complex subunit alpha	COPA, or COPI coat complex subunit alpha, is a gene that encodes for a protein involved in protein transport between the endoplasmic reticulum and Golgi compartments in eukaryotic cells. COPA is one of seven coat proteins that make up the coatomer complex, which mediates this transport. The alpha-COP subunit shares high sequence similarity with the alpha subunit of the coatomer complex in yeast. …	Mutations in the COPA gene have been associated with a rare autoimmune disorder called autoimmune interstitial lung, joint, and kidney disease (AILJKD). AILJKD is characterized by inflammation and damage to the lungs, joints, and kidneys, leading to respiratory failure, arthritis, and renal failure. Targeted drug discovery efforts for AILJKD are currently underway, with a focus on identifying dru…	GO:0030157 pancreatic juice secretion;GO:0032941 secretion by tissue;GO:0006891 intra-Golgi vesicle-mediated transport		Disease related genes; Human disease related genes:Immune system diseases:Allergies and autoimmune diseases; Predicted intracellular proteins; Predicted secreted proteins	Cytosol;Nucleoplasm (Approved); Additional: Golgi apparatus		(M243)PID ARF 3PATHWAY; (M195)PID CMYB PATHWAY	(M5930)HALLMARK EPITHELIAL MESENCHYMAL TRANSITION	0	0	1	0	0	0	0	0	0	0	0	0	0	0	0	0	0	0	0	0
MLLT4	4301	gene_synonym	H. sapiens	4301	H. sapiens	AFDN	afadin, adherens junction formation factor	AFDN is a gene that encodes a protein involved in the formation of cell junctions during embryogenesis. It has multiple domains and is also known to be involved in signaling. AFDN has been identified as a fusion partner of the ALL-1 gene, which is associated with acute myeloid leukemias with a specific translocation. There are different isoforms of AFDN due to alternative splicing, but not all of…	There is limited information on the disease implications of AFDN, as it has not been extensively studied in the context of human diseases. However, AFDN has been implicated in the development of acute myeloid leukemias with a specific translocation involving the ALL-1 gene. Targeted drug discovery efforts for AFDN are also limited, as there are currently no drugs on the market that specifically t…	GO:0090557 establishment of endothelial intestinal barrier;GO:2000049 positive regulation of cell-cell adhesion mediated by cadherin;GO:0046931 pore complex assembly		Disease related genes; RAS pathway related proteins; Predicted intracellular proteins; Cancer-related genes	Cell Junctions;Plasma membrane (Enhanced); Additional: Nucleoplasm	(5R)-2-sulfanyl-5-[4-(trifluoromethyl)benzyl]-1,3-thiazol-4(5H)-one	(M72)PID NECTIN PATHWAY; (M156)PID ECADHERIN NASCENT AJ PATHWAY; (M232)PID ECADHERIN STABILIZATION PATHWAY		0	0	0	1	0	0	1	0	0	0	0	0	0	0	0	1	0	0	0	0
EIF4G2	1982	symbol	H. sapiens	1982	H. sapiens	EIF4G2	eukaryotic translation initiation factor 4 gamma 2	EIF4G2 is a human gene that encodes a protein involved in translation initiation. Translation initiation is the process by which proteins are synthesized from mRNA molecules. The protein encoded by EIF4G2 is similar to the C-terminal region of eIF4G, a cap binding protein complex that consists of three subunits: eIF4A, eIF4E, and eIF4G. However, unlike eIF4G, which supports cap-dependent and inde…	There is limited information available on the disease implications of EIF4G2. However, some studies have suggested that it may play a role in cancer progression and metastasis. For example, one study found that EIF4G2 expression was upregulated in breast cancer cells and that its knockdown inhibited cell proliferation and migration. Additionally, EIF4G2 has been implicated in the development of h…	GO:0045773 positive regulation of axon extension;GO:0060999 positive regulation of dendritic spine development;GO:0060998 regulation of dendritic spine development		Predicted intracellular proteins	Cytosol (Enhanced)			(M5926)HALLMARK MYC TARGETS V1	0	1	1	0	0	0	1	0	0	0	0	0	0	0	1	0	0	0	0	0
HDLBP	3069	symbol	H. sapiens	3069	H. sapiens	HDLBP	high density lipoprotein binding protein	HDLBP is a gene that encodes a protein that binds to high density lipoprotein (HDL) and may play a role in regulating cholesterol levels in cells. The protein also has the ability to bind RNA and can induce the formation of heterochromatin.	Research has shown that variations in the HDLBP gene may be associated with an increased risk of developing cardiovascular disease, including coronary artery disease and stroke. Additionally, mutations in the gene have been linked to the development of certain types of cancer, including breast and ovarian cancer. Targeted drug discovery efforts have focused on developing drugs that can modulate t…	GO:0008203 cholesterol metabolic process;GO:1902652 secondary alcohol metabolic process;GO:0016125 sterol metabolic process		Predicted intracellular proteins	Endoplasmic reticulum (Supported); Additional: Nuclear bodies			(M5891)HALLMARK HYPOXIA; (M5937)HALLMARK GLYCOLYSIS	0	0	0	0	0	0	0	0	0	0	0	0	0	0	0	0	0	0	0	0
GTF2B	2959	symbol	H. sapiens	2959	H. sapiens	GTF2B	general transcription factor IIB	GTF2B is a gene that encodes the general transcription factor IIB, which is essential for the initiation of transcription by RNA polymerase II. The protein is found in the nucleus and forms a complex with other transcription factors, including IID and IIA. GTF2B acts as a bridge between IID and RNA polymerase II, facilitating the recognition of the promoter sequence and the initiation of transcri…	There are currently no known diseases directly linked to mutations in the GTF2B gene. However, dysregulation of transcription factors and the transcriptional machinery has been implicated in various diseases, including cancer. As a result, there has been interest in targeting transcription factors and associated proteins for drug discovery efforts. While there are no drugs currently on the market…	GO:0001173 DNA-templated transcriptional start site selection;GO:0001174 transcriptional start site selection at RNA polymerase II promoter;GO:1990114 RNA polymerase II core complex assembly		Enzymes; ENZYME proteins:Transferases; Predicted intracellular proteins	Nuclear bodies;Nucleoplasm (Supported)			(M5898)HALLMARK DNA REPAIR	0	0	1	0	0	0	0	1	0	1	0	1	0	0	0	0	0	0	0	0
KIF23	9493	symbol	H. sapiens	9493	H. sapiens	KIF23	kinesin family member 23	KIF23 is a gene that encodes a protein belonging to the kinesin-like protein family. This family includes molecular motors that transport organelles within cells and move chromosomes during cell division. KIF23 has been shown to cross-bridge antiparallel microtubules and drive microtubule movement in vitro. The gene undergoes alternate splicing, resulting in multiple transcript variants.	KIF23 has been implicated in various diseases, including cancer and neurological disorders. In cancer, KIF23 is overexpressed and plays a role in cell division, making it a potential target for cancer therapy. Several studies have shown that inhibiting KIF23 can lead to cell cycle arrest and apoptosis in cancer cells. In addition, KIF23 has been linked to neurodegenerative diseases such as Alzhei…	GO:0000022 mitotic spindle elongation;GO:0051256 mitotic spindle midzone assembly;GO:0051231 spindle elongation		Disease related genes; Predicted intracellular proteins; Human disease related genes:Cardiovascular diseases:Hematologic diseases	Nucleoplasm (Enhanced); Additional: Midbody ring;Mitotic spindle		(M14)PID AURORA B PATHWAY	(M5893)HALLMARK MITOTIC SPINDLE; (M5901)HALLMARK G2M CHECKPOINT	0	0	1	0	0	1	0	1	0	0	1	1	1	0	0	0	0	0	0	0
AKAP12	9590	symbol	H. sapiens	9590	H. sapiens	AKAP12	A-kinase anchoring protein 12	AKAP12 is a gene that encodes a member of the A-kinase anchoring protein (AKAP) family. AKAPs bind to the regulatory subunit of protein kinase A (PKA) and restrict the holoenzyme to specific locations within the cell. AKAP12 is expressed in endothelial cells, cultured fibroblasts, and osteosarcoma cells, and it associates with protein kinases A and C and phosphatase. It acts as a scaffold protein…	AKAP12 has been implicated in various diseases, including cancer, cardiovascular disease, and neurological disorders. In cancer, AKAP12 has been shown to act as a tumor suppressor, and its downregulation has been associated with tumor progression and metastasis. In cardiovascular disease, AKAP12 has been linked to endothelial dysfunction and atherosclerosis. In neurological disorders, AKAP12 has …	GO:0035733 hepatic stellate cell activation;GO:0061869 regulation of hepatic stellate cell migration;GO:0061870 positive regulation of hepatic stellate cell migration		Cancer-related genes:Candidate cancer biomarkers; Predicted intracellular proteins	Cytosol;Plasma membrane (Enhanced)			(M5908)HALLMARK ANDROGEN RESPONSE; (M5891)HALLMARK HYPOXIA; (M5953)HALLMARK KRAS SIGNALING UP	0	0	0	1	0	0	0	0	1	0	0	0	0	0	0	0	0	0	0	0
EIF4G1	1981	symbol	H. sapiens	1981	H. sapiens	EIF4G1	eukaryotic translation initiation factor 4 gamma 1	EIF4G1 is a gene that encodes a protein that is part of the EIF4F complex, which plays a crucial role in the initiation phase of protein synthesis. The protein acts as a scaffolding protein and contains binding sites for other members of the complex. It also has a domain at its N-terminus that can interact with the poly(A)-binding protein, which may mediate the circularization of mRNA during tran…	EIF4G1 has been implicated in several diseases, including cancer, neurodegenerative disorders, and viral infections. In cancer, EIF4G1 has been shown to be overexpressed in several types of tumors, including breast, lung, and prostate cancer, and is associated with poor prognosis. Targeting EIF4G1 has been proposed as a potential therapeutic strategy for cancer treatment. In neurodegenerative dis…	GO:1905535 regulation of eukaryotic translation initiation factor 4F complex assembly;GO:1905537 positive regulation of eukaryotic translation initiation factor 4F complex assembly;GO:1905610 regulation of mRNA cap binding		Cancer-related genes:Candidate cancer biomarkers; Disease related genes; Predicted intracellular proteins; Human disease related genes:Nervous system diseases:Neurodegenerative diseases	Cytosol (Enhanced)		(M66)PID MYC ACTIV PATHWAY	(M5922)HALLMARK UNFOLDED PROTEIN RESPONSE	1	1	1	0	0	0	1	0	0	0	0	0	1	0	1	0	1	1	1	0
GLO1	2739	symbol	H. sapiens	2739	H. sapiens	GLO1	glyoxalase I	GLO1 is a human gene that encodes an enzyme responsible for the formation of S-lactoyl-glutathione from methylglyoxal condensation and reduced glutathione. This gene is linked to HLA and is located on chromosome 6p21.3-p21.1, between HLA and the centromere.	Research has shown that GLO1 gene expression is associated with various diseases, including diabetes, cancer, and neurodegenerative disorders. In particular, decreased GLO1 activity has been linked to increased levels of methylglyoxal, a toxic metabolite that can cause cellular damage and contribute to the development of these diseases. As a result, there has been interest in developing drugs tha…	GO:0009438 methylglyoxal metabolic process;GO:0006749 glutathione metabolic process;GO:0030316 osteoclast differentiation		Cancer-related genes:Candidate cancer biomarkers; Enzymes; Predicted intracellular proteins; ENZYME proteins:Lyases	Cytosol;Nucleoplasm;Plasma membrane (Supported)	Glutathione; Indomethacin; S-P-Nitrobenzyloxycarbonylglutathione; S-(N-hydroxy-N-iodophenylcarbamoyl)glutathione; Mercaptoethanol; S-benzylglutathione; S-Hexylglutathione; methyl 4-(2,3-dihydroxy-5-methylphenoxy)-2-hydroxy-6-methylbenzoate		(M5926)HALLMARK MYC TARGETS V1	0	0	0	0	0	0	0	0	0	0	0	0	0	0	0	0	0	0	0	0
CALD1	800	symbol	H. sapiens	800	H. sapiens	CALD1	caldesmon 1	CALD1, also known as caldesmon 1, is a gene that encodes a protein involved in the regulation of smooth muscle and nonmuscle contraction. The protein binds to calcium-calmodulin, actin, tropomyosin, myosin, and phospholipids. It acts as a potent inhibitor of the actin-tropomyosin activated myosin MgATPase and mediates Ca(2+)-dependent inhibition of smooth muscle contraction. Alternative splicing …	Dysfunction of CALD1 has been implicated in various diseases, including cancer and cardiovascular disease. In cancer, CALD1 has been shown to be downregulated in several types of tumors, including breast, lung, and prostate cancer, and its loss has been associated with increased tumor aggressiveness and poor prognosis. In cardiovascular disease, CALD1 has been linked to hypertension and atheroscl…	GO:0051017 actin filament bundle assembly;GO:0061572 actin filament bundle organization;GO:0006936 muscle contraction		Predicted intracellular proteins	Actin filaments;Plasma membrane (Enhanced)			(M5930)HALLMARK EPITHELIAL MESENCHYMAL TRANSITION	0	1	0	0	0	0	0	0	0	0	0	0	0	0	0	0	0	0	0	0
TJP1	7082	symbol	H. sapiens	7082	H. sapiens	TJP1	tight junction protein 1	TJP1, also known as tight junction protein 1, is a member of the membrane-associated guanylate kinase family of proteins. It acts as an adaptor protein that regulates both tight junctions and adherens junctions, which are responsible for regulating the movement of ions and macromolecules between endothelial and epithelial cells. TJP1 has a multidomain structure that includes a postsynaptic densit…	TJP1 has been implicated in various diseases, including cancer, inflammatory bowel disease, and neurological disorders. In cancer, TJP1 has been shown to play a role in tumor progression and metastasis by regulating cell migration and invasion. Inflammatory bowel disease is characterized by chronic inflammation of the gastrointestinal tract, and TJP1 has been found to be dysregulated in patients …	GO:0071896 protein localization to adherens junction;GO:1902396 protein localization to bicellular tight junction;GO:1905605 positive regulation of blood-brain barrier permeability	yes	Transporters:Accessory Factors Involved in Transport; Predicted intracellular proteins	Cell Junctions (Enhanced)		(M193)PID NEPHRIN NEPH1 PATHWAY; (M156)PID ECADHERIN NASCENT AJ PATHWAY	(M5896)HALLMARK TGF BETA SIGNALING; (M5942)HALLMARK UV RESPONSE DN; (M5915)HALLMARK APICAL JUNCTION	0	1	1	0	0	1	0	0	0	0	0	0	0	0	0	1	0	0	0	0
GOLGA2	2801	symbol	H. sapiens	2801	H. sapiens	GOLGA2	golgin A2	GOLGA2, also known as golgin A2, is a gene that encodes for a protein belonging to the golgin family of proteins localized to the Golgi apparatus. The Golgi apparatus is responsible for glycosylation and transport of proteins and lipids in the secretory pathway. The protein encoded by GOLGA2 is thought to play a role in the stacking of Golgi cisternae and in vesicular transport. Interactions betw…	There is limited information on the disease implications of GOLGA2. However, recent studies have suggested that mutations in this gene may be associated with neurological disorders such as schizophrenia and bipolar disorder. Targeted drug discovery efforts for GOLGA2 are also limited, but some studies have focused on identifying small molecules that can modulate the protein's function in the Golg…	GO:0090166 Golgi disassembly;GO:0060050 positive regulation of protein glycosylation;GO:0060049 regulation of protein glycosylation		Predicted intracellular proteins	Golgi apparatus (Enhanced)		(M129)PID PLK1 PATHWAY		0	1	1	1	0	1	1	1	0	0	0	1	0	0	0	0	0	0	0	0
AHNAK	79026	symbol	H. sapiens	79026	H. sapiens	AHNAK	AHNAK nucleoprotein	AHNAK nucleoprotein is a large structural scaffold protein that plays a role in various biological processes such as blood-brain barrier formation, cell structure and migration, cardiac calcium channel regulation, and tumor metastasis. It consists of a central domain with 128 amino acid repeats. A shorter variant of the gene encoding a 17 kDa isoform exists, which initiates a feedback loop that r…	AHNAK nucleoprotein has been implicated in various diseases, including cancer, cardiovascular disease, and neurological disorders. In cancer, AHNAK has been shown to promote tumor metastasis and invasion, making it a potential therapeutic target. Targeted drug discovery efforts have focused on developing small molecule inhibitors of AHNAK, with some promising results in preclinical studies. Howev…	GO:1905686 positive regulation of plasma membrane repair;GO:1905684 regulation of plasma membrane repair;GO:1903729 regulation of plasma membrane organization		Predicted intracellular proteins	Cytosol;Plasma membrane (Enhanced)			(M5947)HALLMARK IL2 STAT5 SIGNALING	0	0	0	1	0	0	0	0	0	0	0	0	0	0	0	0	0	0	0	0
KIAA0196	9897	gene_synonym	H. sapiens	9897	H. sapiens	WASHC5	WASH complex subunit 5	The WASHC5 gene encodes a protein called strumpellin, which is predicted to have multiple transmembrane domains and a spectrin-repeat-containing domain. This gene is expressed throughout the body, with the highest expression in skeletal muscle. The protein is named after Strumpell disease, a form of hereditary spastic paraplegia (HSP), which is characterized by progressive lower extremity spastic…	There is limited information available on the disease implications of the WASHC5 gene specifically. However, mutations in other genes associated with hereditary spastic paraplegia (HSP) have been linked to defects in axonal transport, mitochondrial function, and endoplasmic reticulum stress response. Targeted drug discovery efforts for HSP have focused on identifying compounds that can improve ax…	GO:0140285 endosome fission;GO:0040038 polar body extrusion after meiotic divisions;GO:0033206 meiotic cytokinesis		Human disease related genes:Nervous system diseases:Other nervous and sensory system diseases; Disease related genes; Predicted intracellular proteins; Human disease related genes:Congenital malformations:Other congenital malformations	Nucleoplasm (Enhanced)				0	1	0	0	0	1	0	0	0	0	1	1	0	0	1	0	0	0	0	0
GTF3C1	2975	symbol	H. sapiens	2975	H. sapiens	GTF3C1	general transcription factor IIIC subunit 1	GTF3C1 is a human gene that is predicted to be involved in the transcription of 5S class rRNA by RNA polymerase III and transcription initiation from RNA polymerase III promoter. It is also predicted to contribute to DNA binding activity. The gene is located in the nucleolus and nucleoplasm and is part of the transcription factor TFIIIC complex. This information is provided by the Alliance of Gen…	There is limited information available on the disease implications of GTF3C1. However, mutations in this gene have been associated with a rare genetic disorder called 3MC syndrome, which is characterized by distinctive facial features, developmental delay, and other abnormalities. Targeted drug discovery efforts for GTF3C1 are also limited, as the gene is primarily involved in transcriptional reg…	GO:0042791 5S class rRNA transcription by RNA polymerase III;GO:0006384 transcription initiation at RNA polymerase III promoter;GO:0042797 tRNA transcription by RNA polymerase III		Predicted intracellular proteins	Nucleoli;Nucleoplasm (Approved)				0	0	0	1	0	0	0	0	0	1	0	0	0	0	0	0	0	0	0	0
AKAP13	11214	symbol	H. sapiens	11214	H. sapiens	AKAP13	A-kinase anchoring protein 13	AKAP13 is a gene that encodes a member of the A-kinase anchor protein (AKAP) family. AKAPs bind to the regulatory subunit of protein kinase A (PKA) and localize the holoenzyme to specific locations within the cell. Alternative splicing of AKAP13 results in multiple isoforms that contain c-terminal dbl oncogene homology (DH) and pleckstrin homology (PH) domains. The DH domain activates small GTP b…	AKAP13 has been implicated in several diseases, including cancer, cardiovascular disease, and neurological disorders. In cancer, AKAP13 has been shown to promote tumor growth and metastasis, making it a potential target for cancer therapy. In cardiovascular disease, AKAP13 has been linked to hypertension and heart failure, and targeting AKAP13 may have therapeutic potential in these conditions. I…	GO:0086023 adenylate cyclase-activating adrenergic receptor signaling pathway involved in heart process;GO:0086103 G protein-coupled receptor signaling pathway involved in heart process;GO:0060297 regulation of sarcomere organization		Predicted intracellular proteins	Cytosol (Supported)		(M238)PID THROMBIN PAR1 PATHWAY; (M68)PID RHOA REG PATHWAY	(M5893)HALLMARK MITOTIC SPINDLE	0	1	0	0	0	0	0	0	1	0	0	0	0	0	0	0	0	0	0	0
TP53BP1	7158	symbol	H. sapiens	7158	H. sapiens	TP53BP1	tumor protein p53 binding protein 1	TP53BP1 is a gene that encodes a protein involved in the DNA double-strand break repair pathway choice. It promotes non-homologous end joining (NHEJ) pathways and limits homologous recombination. The protein plays multiple roles in the DNA damage response, including promoting checkpoint signaling, acting as a scaffold for recruitment of DNA damage response proteins, and promoting NHEJ pathways by…	Mutations in TP53BP1 have been associated with various types of cancer, including breast, ovarian, and lung cancer. In addition, TP53BP1 has been implicated in the development of neurodegenerative diseases such as Alzheimer's and Parkinson's disease. Targeted drug discovery efforts have focused on developing inhibitors of TP53BP1 to sensitize cancer cells to radiation therapy and chemotherapy. On…	GO:0097680 double-strand break repair via classical nonhomologous end joining;GO:0071481 cellular response to X-ray;GO:1990166 protein localization to site of double-strand break		Cancer-related genes:Mutational cancer driver genes; Disease related genes; Cancer-related genes:Mutated cancer genes; Predicted intracellular proteins	Nuclear bodies (Supported); Additional: Mitotic chromosome;Nucleoplasm;Vesicles		(M84)PID ATM PATHWAY		0	0	1	0	1	0	0	0	0	0	0	0	1	0	0	0	1	0	1	0
CSTF3	1479	symbol	H. sapiens	1479	H. sapiens	CSTF3	cleavage stimulation factor subunit 3	CSTF3 is a human gene that encodes for one of the three cleavage stimulation factors (CSTF) that form the CSTF complex. This complex is responsible for the polyadenylation and 3' end cleavage of pre-mRNAs. The encoded protein interacts with both CSTF1 and CSTF2 in the CSTF complex and functions as a homodimer. Alternative splicing of the gene results in multiple transcript variants that encode di…	There is limited information available on the disease implications of CSTF3. However, recent studies have suggested that CSTF3 may play a role in the development and progression of certain cancers, including breast cancer and lung cancer. Targeted drug discovery efforts for CSTF3 are still in the early stages, but there is potential for the development of drugs that target the CSTF complex and it…	GO:0180010 co-transcriptional mRNA 3'-end processing, cleavage and polyadenylation pathway;GO:0180012 co-transcriptional RNA 3'-end processing, cleavage and polyadenylation pathway;GO:0031124 mRNA 3'-end processing		Predicted intracellular proteins	Nucleoplasm (Enhanced)			(M5898)HALLMARK DNA REPAIR	1	0	0	0	0	0	0	0	0	0	0	0	0	0	0	0	0	0	0	0
MTA1	9112	symbol	H. sapiens	9112	H. sapiens	MTA1	metastasis associated 1	MTA1 (metastasis associated 1) is a gene that was initially identified in metastatic cells, specifically mammary adenocarcinoma cell lines. It has been correlated with the metastatic potential of at least two types of carcinomas, but is also expressed in many normal tissues. The role it plays in metastasis is unclear, but it is thought to be involved in regulating transcription through chromatin …	MTA1 has been implicated in various types of cancer, including breast, lung, prostate, and colorectal cancer. It has been shown to promote tumor growth, invasion, and metastasis by regulating the expression of genes involved in cell proliferation, migration, and angiogenesis. Therefore, MTA1 has been considered as a potential therapeutic target for cancer treatment. Several studies have reported …	GO:1902499 positive regulation of protein autoubiquitination;GO:1902498 regulation of protein autoubiquitination;GO:0045475 locomotor rhythm		Cancer-related genes:Candidate cancer biomarkers; Disease related genes; Transcription factors:Helix-turn-helix domains; Transcription factors:Zinc-coordinating DNA-binding domains; Predicted intracellular proteins	Nucleoplasm (Enhanced); Additional: Cytosol		(M200)PID ERA GENOMIC PATHWAY; (M66)PID MYC ACTIV PATHWAY	(M5942)HALLMARK UV RESPONSE DN	0	0	1	0	1	0	0	1	0	0	0	0	0	1	0	0	1	0	1	1
SF3B2	10992	symbol	H. sapiens	10992	H. sapiens	SF3B2	splicing factor 3b subunit 2	SF3B2 is a gene that encodes subunit 2 of the splicing factor 3b protein complex. This complex, along with splicing factor 3a and a 12S RNA unit, forms the U2 small nuclear ribonucleoproteins complex (U2 snRNP). The splicing factor 3b/3a complex binds pre-mRNA upstream of the intron's branch site and may anchor the U2 snRNP to the pre-mRNA. SF3B2 is also a component of the minor U12-type spliceos…	Mutations in SF3B2 have been associated with several diseases, including myelodysplastic syndromes (MDS), chronic lymphocytic leukemia (CLL), and uveal melanoma. In MDS, SF3B2 mutations are found in up to 80% of cases with ring sideroblasts, a subtype of MDS characterized by iron accumulation in erythroblasts. Targeted drug discovery efforts have focused on developing inhibitors of the SF3B compl…	GO:1903241 U2-type prespliceosome assembly;GO:0000245 spliceosomal complex assembly;GO:0022618 protein-RNA complex assembly		Disease related genes; Predicted intracellular proteins	Nuclear speckles (Enhanced)				1	0	0	0	0	0	0	0	0	0	0	0	0	0	0	0	0	0	0	0
SNW1	22938	symbol	H. sapiens	22938	H. sapiens	SNW1	SNW domain containing 1	SNW1 is a gene that belongs to the SNW gene family and encodes a coactivator that enhances transcription from some Pol II promoters. This coactivator can bind to the ligand-binding domain of the vitamin D receptor and to retinoid receptors to enhance vitamin D-, retinoic acid-, estrogen-, and glucocorticoid-mediated gene expression. It can also function as a splicing factor by interacting with po…	There is limited information available on the disease implications of SNW1. However, some studies have suggested that SNW1 may play a role in cancer development and progression. For example, SNW1 has been found to interact with the oncoprotein SKI, which is involved in the development of some types of cancer. Additionally, SNW1 has been shown to be overexpressed in some types of cancer, including…	GO:0070564 positive regulation of vitamin D receptor signaling pathway;GO:0070562 regulation of vitamin D receptor signaling pathway;GO:0048385 regulation of retinoic acid receptor signaling pathway		Predicted intracellular proteins	Nucleoplasm (Enhanced); Additional: Cytosol				1	0	0	0	1	0	0	0	0	0	0	0	0	0	1	0	0	0	0	0
CUL4B	8450	symbol	H. sapiens	8450	H. sapiens	CUL4B	cullin 4B	CUL4B is a gene that belongs to the cullin family and encodes a protein that acts as an E3 ubiquitin ligase. This protein forms a complex that catalyzes the polyubiquitination of specific protein substrates in the cell. It interacts with a ring finger protein and is necessary for the proteolysis of several regulators of DNA replication, including chromatin licensing and DNA replication factor 1 a…	Mutations in the CUL4B gene have been associated with X-linked intellectual disability (XLID), a condition characterized by impaired cognitive function and intellectual disability. Additionally, CUL4B has been implicated in the development of several types of cancer, including breast, lung, and liver cancer. As a result, there has been interest in developing drugs that target CUL4B as a potential…	GO:0070914 UV-damage excision repair;GO:1900087 positive regulation of G1/S transition of mitotic cell cycle;GO:0048708 astrocyte differentiation		Human disease related genes:Other diseases:Mental and behavioural disorders; Disease related genes; Cancer-related genes:Mutated cancer genes; Predicted intracellular proteins	Nucleoplasm (Enhanced); Additional: Cytosol				1	0	0	0	1	0	0	0	0	0	0	1	1	0	0	0	1	0	0	0
TP53BP2	7159	symbol	H. sapiens	7159	H. sapiens	TP53BP2	tumor protein p53 binding protein 2	TP53BP2 is a gene that encodes a protein belonging to the ASPP family, which interacts with the tumor suppressor protein p53. The protein contains four ankyrin repeats and an SH3 domain that facilitate protein-protein interactions. It is located in the perinuclear region of the cytoplasm and plays a role in regulating apoptosis and cell growth by interacting with other regulatory molecules, inclu…	Research has shown that TP53BP2 may play a role in the development and progression of various types of cancer, including breast, lung, and ovarian cancer. Mutations in TP53BP2 have been associated with an increased risk of developing breast cancer. Additionally, TP53BP2 has been identified as a potential therapeutic target for cancer treatment, as it is involved in regulating apoptosis and cell g…	GO:1900119 positive regulation of execution phase of apoptosis;GO:1900117 regulation of execution phase of apoptosis;GO:0072332 intrinsic apoptotic signaling pathway by p53 class mediator		Cancer-related genes:Candidate cancer biomarkers; Predicted intracellular proteins	Cell Junctions;Cytosol (Enhanced)		(M145)PID P53 DOWNSTREAM PATHWAY		0	0	0	0	0	0	0	0	0	1	0	0	0	0	0	0	1	0	0	0
SPTAN1	6709	symbol	H. sapiens	6709	H. sapiens	SPTAN1	spectrin alpha, non-erythrocytic 1	SPTAN1 is a gene that encodes for alpha spectrin, a cytoskeletal protein that stabilizes the plasma membrane and organizes intracellular organelles. This protein is specifically expressed in nonerythrocytic cells and has been implicated in various cellular functions, including DNA repair and cell cycle regulation. Mutations in SPTAN1 have been linked to early infantile epileptic encephalopathy-5.…	Mutations in SPTAN1 have been linked to early infantile epileptic encephalopathy-5 (EIEE5), a rare genetic disorder characterized by seizures that begin in the first months of life and are often resistant to treatment. There are currently no targeted drug discovery efforts specifically for SPTAN1 mutations, but some drugs used to treat epilepsy, such as valproic acid and carbamazepine, may be eff…	GO:0051693 actin filament capping;GO:0030835 negative regulation of actin filament depolymerization;GO:0030834 regulation of actin filament depolymerization		Disease related genes; Human disease related genes:Nervous system diseases:Epilepsy; Predicted intracellular proteins	Microtubules;Vesicles (Approved)		(M220)PID CASPASE PATHWAY	(M5902)HALLMARK APOPTOSIS; (M5893)HALLMARK MITOTIC SPINDLE; (M5909)HALLMARK MYOGENESIS	0	1	0	0	0	0	0	0	1	0	0	0	0	0	0	1	0	0	0	0
CKAP5	9793	symbol	H. sapiens	9793	H. sapiens	CKAP5	cytoskeleton associated protein 5	CKAP5 is a gene that encodes a cytoskeleton-associated protein belonging to the TOG/XMAP215 family. The protein has two distinct roles in spindle formation, protecting kinetochore microtubules from depolymerization and playing an essential role in centrosomal microtubule assembly. It also plays a role in directional cell movement by interacting with microtubules and the cell cortex. Additionally,…	There is limited information available on the disease implications of CKAP5. However, recent studies have suggested that CKAP5 may play a role in cancer progression and metastasis. Specifically, CKAP5 has been found to be overexpressed in several types of cancer, including breast, lung, and ovarian cancer. Targeted drug discovery efforts for CKAP5 are still in the early stages, but there is poten…	GO:0030951 establishment or maintenance of microtubule cytoskeleton polarity;GO:0030952 establishment or maintenance of cytoskeleton polarity;GO:0090063 positive regulation of microtubule nucleation		Predicted intracellular proteins	Centrosome;Plasma membrane (Approved); Additional: Nucleoli;Nucleoli rim		(M242)PID AURORA A PATHWAY; (M71)PID ILK PATHWAY	(M5893)HALLMARK MITOTIC SPINDLE	0	1	1	1	0	1	0	0	1	0	0	1	0	0	0	0	0	1	0	1
UBAP2L	9898	symbol	H. sapiens	9898	H. sapiens	UBAP2L	ubiquitin associated protein 2 like	The human gene UBAP2L is a ubiquitin associated protein 2 like gene that enables RNA binding activity and is involved in the binding activity of sperm to zona pellucida and stress granule assembly. It acts upstream of or within hematopoietic stem cell homeostasis and is part of the PcG protein complex. This information is provided by the Alliance of Genome Resources as of April 2022.	There is limited information available on the disease implications of UBAP2L. However, recent studies have suggested that UBAP2L may play a role in the development and progression of certain types of cancer, including breast cancer and lung cancer. Targeted drug discovery efforts for UBAP2L are still in the early stages, but there is potential for the development of novel therapies that target th…	GO:0062029 positive regulation of stress granule assembly;GO:0062028 regulation of stress granule assembly;GO:0061484 hematopoietic stem cell homeostasis		Predicted intracellular proteins	Cytosol;Nuclear speckles (Approved)				0	0	0	0	0	0	1	0	0	0	0	1	0	0	0	0	0	1	0	0
CTTN	2017	symbol	H. sapiens	2017	H. sapiens	CTTN	cortactin	The CTTN gene, also known as cortactin, is associated with breast cancer and squamous cell carcinomas of the head and neck. The protein encoded by this gene is found in the cytoplasm and in areas where cells come into contact with their substrates. The gene has two functions: regulating interactions between components of adherens-type junctions and organizing the cytoskeleton and cell adhesion st…	The CTTN gene has been identified as a potential therapeutic target for breast cancer and squamous cell carcinomas of the head and neck. Several drug discovery efforts have focused on developing inhibitors of the protein encoded by this gene, with the goal of preventing tumor cell invasion and metastasis. One example is the drug dasatinib, which targets multiple tyrosine kinases including cortact…	GO:0006930 substrate-dependent cell migration, cell extension;GO:0097062 dendritic spine maintenance;GO:0006929 substrate-dependent cell migration		Cancer-related genes:Mutational cancer driver genes; Predicted intracellular proteins	Cytosol;Plasma membrane (Supported); Additional: Golgi apparatus;Vesicles		(M251)PID SYNDECAN 3 PATHWAY; (M266)PID NCADHERIN PATHWAY; (M156)PID ECADHERIN NASCENT AJ PATHWAY	(M5893)HALLMARK MITOTIC SPINDLE	0	1	1	0	0	0	1	0	1	0	1	0	0	0	1	1	0	1	0	0
CHD4	1108	symbol	H. sapiens	1108	H. sapiens	CHD4	chromodomain helicase DNA binding protein 4	CHD4 is a human gene that encodes for the chromodomain helicase DNA binding protein 4, which belongs to the SNF2/RAD54 helicase family. It is the main component of the nucleosome remodeling and deacetylase complex and plays a crucial role in epigenetic transcriptional repression. Patients with dermatomyositis develop antibodies against this protein, and somatic mutations in this gene are associat…	There are currently no targeted drug discovery efforts specifically for CHD4, as it is primarily a transcriptional regulator and not a direct drug target. However, CHD4 has been implicated in several diseases, including cancer and autoimmune disorders. In particular, somatic mutations in CHD4 have been associated with serous endometrial tumors, and patients with dermatomyositis develop antibodies…	GO:0072553 terminal button organization;GO:0042659 regulation of cell fate specification;GO:0099172 presynapse organization		Disease related genes; Cancer-related genes:Mutated cancer genes; Potential drug targets; Cancer-related genes:Mutational cancer driver genes; Human disease related genes:Congenital malformations:Congenital malformations of the nervous system; ENZYME proteins:Hydrolases; Predicted intracellular proteins; Enzymes	Nucleoplasm (Enhanced)		(M101)PID HDAC CLASSI PATHWAY		0	0	1	1	1	0	0	1	0	1	0	0	0	1	0	1	0	0	0	0
PLEC	5339	symbol	H. sapiens	5339	H. sapiens	PLEC	plectin	Plectin is a member of the plakin family of proteins that interlink different elements of the cytoskeleton. It plays a crucial role in maintaining cell and tissue integrity and orchestrating dynamic changes in cytoarchitecture and cell shape. Plectin is expressed as several protein isoforms in a wide range of cell types and tissues from a single gene located on chromosome 8 in humans. The plectin…	Mutations in the plectin gene have been linked to several human diseases, including epidermolysis bullosa simplex with muscular dystrophy (EBS-MD), EBS-pyloric atresia (PA), and EBS-Ogna. EBS-MD is a rare genetic disorder characterized by skin blistering and muscle weakness, while EBS-PA is a severe form of EBS that affects the digestive system. EBS-Ogna is a milder form of EBS that primarily aff…	GO:0002522 leukocyte migration involved in immune response;GO:0071464 cellular response to hydrostatic pressure;GO:2000689 actomyosin contractile ring assembly actin filament organization		Disease related genes; Human disease related genes:Musculoskeletal diseases:Muscular diseases; Cancer-related genes:Mutational cancer driver genes; Human disease related genes:Congenital malformations:Congenital malformations of skin; Predicted intracellular proteins	Cytosol;Intermediate filaments (Supported); Additional: Focal adhesion sites			(M5947)HALLMARK IL2 STAT5 SIGNALING	0	1	0	0	0	1	0	0	0	0	0	1	0	0	0	1	0	0	0	0
NONO	4841	symbol	H. sapiens	4841	H. sapiens	NONO	non-POU domain containing octamer binding	The NONO gene encodes an RNA-binding protein that has multiple functions in the nucleus, including regulation of transcription and RNA splicing. It has been observed to be involved in a rearrangement with the E3 gene in papillary renal cell carcinoma. There are different versions of the NONO gene due to alternative splicing, and there are also non-functional copies of the gene on Chromosomes 2 an…	The NONO gene has been implicated in several diseases, including cancer, neurodegenerative disorders, and autoimmune diseases. In cancer, NONO has been found to be overexpressed in several types of tumors, including breast, lung, and prostate cancer. Targeted drug discovery efforts have focused on developing inhibitors of NONO's RNA-binding activity, which could potentially be used to treat cance…	GO:1903377 negative regulation of oxidative stress-induced neuron intrinsic apoptotic signaling pathway;GO:1903376 regulation of oxidative stress-induced neuron intrinsic apoptotic signaling pathway;GO:1902176 negative regulation of oxidative stress-induced intrinsic apoptotic signaling pathway		Disease related genes; Cancer-related genes:Mutational cancer driver genes; Human disease related genes:Other diseases:Mental and behavioural disorders; Transcription factors:Yet undefined DNA-binding domains; Predicted intracellular proteins	Nucleoplasm (Enhanced); Additional: Nucleoli;Nucleoli fibrillar center		(M95)PID CIRCADIAN PATHWAY		1	0	0	1	1	0	0	0	0	0	0	0	0	0	0	0	0	0	0	0
TRIP11	9321	symbol	H. sapiens	9321	H. sapiens	TRIP11	thyroid hormone receptor interactor 11	TRIP11 is a gene that encodes a protein that interacts with thyroid hormone receptor beta and is associated with the Golgi apparatus. The protein is believed to play a role in the assembly and maintenance of the Golgi ribbon structure around the centrosome. The N-terminal region of the protein binds Golgi membranes, while the C-terminal region binds the minus ends of microtubules. Mutations in th…	Achondrogenesis type IA is a rare genetic disorder caused by mutations in the TRIP11 gene. This disorder is characterized by abnormal bone development, resulting in extremely short limbs, a small chest, and a narrow ribcage. Infants with this condition are typically stillborn or die shortly after birth due to respiratory failure. There are currently no targeted drug discovery efforts for achondro…	GO:0099041 vesicle tethering to Golgi;GO:0090161 Golgi ribbon formation;GO:0003413 chondrocyte differentiation involved in endochondral bone morphogenesis		Disease related genes; Cancer-related genes:Mutational cancer driver genes; Predicted intracellular proteins; Human disease related genes:Congenital malformations:Congenital malformations of the musculoskeletal system	Golgi apparatus (Supported)				0	0	0	0	0	0	0	0	0	1	1	0	0	0	0	0	0	0	0	1
MED1	5469	symbol	H. sapiens	5469	H. sapiens	MED1	mediator complex subunit 1	MED1, or mediator complex subunit 1, is a protein that plays a crucial role in the activation of gene transcription. It is a subunit of the CRSP complex, which is required for efficient activation by SP1, and is also a component of other multisubunit complexes such as thyroid hormone receptor-associated proteins. MED1 is essential for adipogenesis and regulates p53-dependent apoptosis. It has the…	There is limited information available on the disease implications of MED1. However, studies have shown that MED1 expression is altered in various cancers, including breast, prostate, and lung cancer. Targeted drug discovery efforts for MED1 are also limited, but some studies have identified potential small molecule inhibitors of MED1 that could be used as therapeutic agents for cancer treatment.…	GO:0002154 thyroid hormone receptor signaling pathway;GO:0045023 G0 to G1 transition;GO:0060750 epithelial cell proliferation involved in mammary gland duct elongation		Cancer-related genes:Candidate cancer biomarkers; Predicted intracellular proteins	Nucleoplasm (Supported)	Becocalcidiol	(M162)PID RXR VDR PATHWAY; (M58)PID AR PATHWAY; (M200)PID ERA GENOMIC PATHWAY		1	0	1	1	0	0	0	0	0	1	0	0	1	1	0	0	0	0	0	1
TAF9	6880	symbol	H. sapiens	6880	H. sapiens	TAF9	TATA-box binding protein associated factor 9	TAF9 is a gene that encodes one of the smaller subunits of TFIID, a protein complex that coordinates the initiation of transcription by RNA polymerase II. TFIID is composed of the TATA-binding protein (TBP) and a group of evolutionarily conserved proteins known as TBP-associated factors or TAFs. TAFs may participate in basal transcription, serve as coactivators, function in promoter recognition o…	Research on TAF9 has revealed its potential involvement in various diseases, including cancer, neurological disorders, and developmental disorders. In cancer, TAF9 has been found to be overexpressed in several types of tumors, including breast, lung, and liver cancer, and its inhibition has been shown to reduce tumor growth in preclinical models. In neurological disorders, TAF9 mutations have bee…	GO:0000492 box C/D snoRNP assembly;GO:0000491 small nucleolar ribonucleoprotein complex assembly;GO:1902166 negative regulation of intrinsic apoptotic signaling pathway in response to DNA damage by p53 class mediator		Predicted intracellular proteins	Nucleoplasm (Enhanced)		(M139)PID MYC PATHWAY; (M66)PID MYC ACTIV PATHWAY; (M145)PID P53 DOWNSTREAM PATHWAY	(M5898)HALLMARK DNA REPAIR	1	0	1	0	1	0	1	1	0	1	0	0	0	1	0	0	1	0	1	0
AAK1	22848	symbol	H. sapiens	22848	H. sapiens	AAK1	AP2 associated kinase 1	AAK1, or AP2 associated kinase 1, is a serine/threonine protein kinase that belongs to the SNF1 subfamily. It interacts with and phosphorylates a subunit of the AP-2 complex, which is involved in receptor-mediated endocytosis. AAK1's kinase activity is stimulated by clathrin, and it plays a crucial role in regulating the clathrin-mediated endocytosis of the rabies virus, facilitating infection. I…	AAK1 has been implicated in several diseases, including cancer, neurodegenerative disorders, and viral infections. In cancer, AAK1 has been shown to promote tumor growth and metastasis by regulating the endocytosis of growth factor receptors. In neurodegenerative disorders, AAK1 has been linked to the regulation of autophagy and the clearance of misfolded proteins, such as tau in Alzheimer's dise…	GO:2000369 regulation of clathrin-dependent endocytosis;GO:0045747 positive regulation of Notch signaling pathway;GO:0140238 presynaptic endocytosis	yes	Predicted intracellular proteins; Enzymes; ENZYME proteins:Transferases; Kinases	Plasma membrane;Vesicles (Approved); Additional: Cytosol	Fostamatinib			0	0	0	0	0	0	0	0	0	0	1	0	0	0	0	0	0	0	0	0
CCDC88A	55704	symbol	H. sapiens	55704	H. sapiens	CCDC88A	coiled-coil domain containing 88A	CCDC88A is a gene that encodes a protein belonging to the Girdin family of coiled-coil domain containing proteins. The protein is activated by the serine/threonine kinase Akt and plays a role in cytoskeleton remodeling and cell migration. It also enhances Akt signaling by mediating PI3K-dependent activation of Akt by growth factor receptor tyrosine kinases and G protein-coupled receptors. The gen…	CCDC88A has been implicated in various diseases, including cancer, cardiovascular disease, and neurological disorders. In cancer, increased expression of CCDC88A has been associated with tumor progression and metastasis. Targeting CCDC88A has been explored as a potential therapeutic strategy for cancer treatment. For example, a study showed that inhibiting CCDC88A expression in breast cancer cell…	GO:0072658 maintenance of protein location in membrane;GO:0072660 maintenance of protein location in plasma membrane;GO:1903566 positive regulation of protein localization to cilium		Disease related genes; Predicted intracellular proteins; Human disease related genes:Nervous system diseases:Neurodegenerative diseases				(M5893)HALLMARK MITOTIC SPINDLE	0	1	0	1	0	0	0	0	1	0	0	1	0	0	1	0	0	1	0	0
SGOL2	151246	gene_synonym	H. sapiens	151246	H. sapiens	SGO2	shugoshin 2	SGO2, also known as shugoshin 2, is a gene that is predicted to play a role in the segregation of homologous chromosomes during meiosis and the separation of sister chromatids during mitosis. It is also predicted to be involved in the maintenance of sister chromatid cohesion at the centromere and in protein localization. SGO2 is located in the centromeric region of the chromosome and is part of t…	There is limited information available on the disease implications of SGO2. However, mutations in genes involved in the segregation of chromosomes during meiosis and mitosis can lead to chromosomal abnormalities and genetic disorders such as Down syndrome, Turner syndrome, and Klinefelter syndrome. Targeted drug discovery efforts for SGO2 are also limited, as its exact function and mechanism of a…	GO:0051177 meiotic sister chromatid cohesion;GO:0007062 sister chromatid cohesion;GO:0051321 meiotic cell cycle		Predicted intracellular proteins	Nucleoplasm (Enhanced); Additional: Nuclear bodies				0	0	1	0	0	1	0	1	1	0	0	1	0	0	0	0	0	0	0	0
HSP90AB2P	391634	symbol	H. sapiens	391634	H. sapiens	HSP90AB2P	heat shock protein 90 alpha family class B member 2, pseudogene			GO:0034605 cellular response to heat;GO:0009408 response to heat;GO:0009266 response to temperature stimulus							0	0	0	0	0	0	0	0	0	0	0	0	0	0	0	0	0	0	0	0
RIF1	55183	symbol	H. sapiens	55183	H. sapiens	RIF1	replication timing regulatory factor 1	RIF1 (Replication Timing Regulatory Factor 1) is a human gene that encodes a protein with similarities to the yeast teleomere binding protein, Rap1 interacting factor 1. The protein is involved in DNA repair and localizes to aberrant telomeres. The gene undergoes alternate splicing, resulting in multiple transcript variants.	There is limited information available on the disease implications of RIF1. However, recent studies have suggested that RIF1 may play a role in cancer development and progression. Specifically, RIF1 has been shown to be overexpressed in several types of cancer, including breast, lung, and ovarian cancer. Targeted drug discovery efforts for RIF1 are still in the early stages, but there is potentia…	GO:0031509 subtelomeric heterochromatin formation;GO:0140719 constitutive heterochromatin formation;GO:0043247 telomere maintenance in response to DNA damage		Predicted intracellular proteins	Nucleoplasm (Supported); Additional: Nuclear membrane;Plasma membrane				0	0	0	0	1	0	0	1	0	0	0	0	0	0	0	0	1	0	0	0
CEP350	9857	symbol	H. sapiens	9857	H. sapiens	CEP350	centrosomal protein 350	CEP350 is a large protein that contains a CAP-Gly domain commonly found in cytoskeleton-associated proteins. It is primarily located in the centrosome, a non-membranous organelle that serves as the primary microtubule-organizing center in animal cells. CEP350 interacts directly with another large centrosomal protein and is necessary for anchoring microtubules at the centrosome. It is also involve…	Research on CEP350 is still in its early stages, and there is limited information available on its disease implications and targeted drug discovery efforts. However, recent studies have suggested that mutations in CEP350 may be associated with a range of disorders, including ciliopathies, neurodevelopmental disorders, and cancer. For example, mutations in CEP350 have been linked to Joubert syndro…	GO:0034453 microtubule anchoring;GO:0071539 protein localization to centrosome;GO:1905508 protein localization to microtubule organizing center		Predicted intracellular proteins	Centrosome (Enhanced)				0	0	1	0	0	0	0	0	0	0	0	1	0	0	0	0	0	0	0	0
CDC42BPA	8476	symbol	H. sapiens	8476	H. sapiens	CDC42BPA	CDC42 binding protein kinase alpha	CDC42 binding protein kinase alpha (CDC42BPA) is a serine/threonine protein kinase that contains multiple functional domains, including a kinase domain similar to that of the myotonic dystrophy protein kinase and a Rac interactive binding (CRIB) domain. It has been shown to bind CDC42 and may function as a downstream effector mediating CDC42-induced peripheral actin formation and promoting cytosk…	There is limited information available on the disease implications of CDC42BPA. However, studies have suggested that it may play a role in cancer progression and metastasis. Targeted drug discovery efforts for CDC42BPA are also limited, but some studies have identified potential small molecule inhibitors of CDC42BPA that could be used for therapeutic purposes. One example is a compound called ML1…	GO:0018107 peptidyl-threonine phosphorylation;GO:0018210 peptidyl-threonine modification;GO:0031032 actomyosin structure organization	yes	Kinases:AGC Ser/Thr protein kinases; Enzymes; ENZYME proteins:Transferases; Predicted intracellular proteins	Cytosol;Plasma membrane (Approved)		(M81)PID CDC42 PATHWAY	(M5942)HALLMARK UV RESPONSE DN; (M5893)HALLMARK MITOTIC SPINDLE	0	1	0	0	0	1	0	0	1	0	0	0	0	0	0	0	0	0	0	0
RPRD2	23248	symbol	H. sapiens	23248	H. sapiens	RPRD2	regulation of nuclear pre-mRNA domain containing 2	RPRD2, or regulation of nuclear pre-mRNA domain containing 2, is a human gene that is predicted to have RNA polymerase II complex binding activity and be involved in mRNA 3'-end processing. It is also a part of the RNA polymerase II holoenzyme. This information is provided by the Alliance of Genome Resources as of April 2022.	There is limited information available on the disease implications of RPRD2. However, recent studies have suggested that RPRD2 may play a role in the development of certain types of cancer, including breast cancer and glioblastoma. Targeted drug discovery efforts for RPRD2 are currently underway, with a focus on identifying small molecule inhibitors that can selectively target the protein and pot…	GO:0031124 mRNA 3'-end processing;GO:0031123 RNA 3'-end processing;GO:0006397 mRNA processing		Predicted intracellular proteins	Nucleoplasm;Vesicles (Approved)				1	0	0	0	0	0	0	0	0	1	0	0	0	0	0	0	0	0	0	0
ZNF318	24149	symbol	H. sapiens	24149	H. sapiens	ZNF318	zinc finger protein 318	ZNF318 is a human gene that encodes for a zinc finger protein 318. This protein is predicted to have the ability to enable protein heterodimerization and homodimerization activities. It is also predicted to be involved in both negative and positive regulation of transcription, DNA-templated. ZNF318 is located in both the cytosol and nucleoplasm.	There is limited information available on the disease implications of ZNF318. However, recent studies have suggested that mutations in this gene may be associated with the development of certain types of cancer, including breast cancer and hepatocellular carcinoma. Targeted drug discovery efforts for ZNF318 are still in the early stages, but there is potential for this gene to be targeted in canc…	GO:0051321 meiotic cell cycle;GO:0007049 cell cycle;GO:0019953 sexual reproduction		Predicted intracellular proteins	Nucleoplasm (Supported); Additional: Cytosol		(M58)PID AR PATHWAY		0	0	0	0	0	0	0	0	0	0	0	1	0	0	0	0	0	0	0	1
ARHGEF16	27237	symbol	H. sapiens	27237	H. sapiens	ARHGEF16	Rho guanine nucleotide exchange factor 16	ARHGEF16 is a human gene that encodes for a protein called Rho guanine nucleotide exchange factor 16. The exact function of this protein is not yet fully understood, but it is believed to play a role in interactions between proteins and lipids. The gene was first identified in July 2008 and further research is needed to fully understand its function and potential implications for human health.	There is currently limited information available on the disease implications of ARHGEF16. However, some studies have suggested that mutations in this gene may be associated with certain types of cancer, including breast and lung cancer. Targeted drug discovery efforts for ARHGEF16 are also limited, as the exact function of the protein it encodes is not yet fully understood. However, some research…	GO:1903078 positive regulation of protein localization to plasma membrane;GO:1904377 positive regulation of protein localization to cell periphery;GO:0090630 activation of GTPase activity		Predicted intracellular proteins					0	0	0	0	0	0	0	0	1	0	0	0	0	0	0	0	0	0	0	0
ZMYM4	9202	symbol	H. sapiens	9202	H. sapiens	ZMYM4	zinc finger MYM-type containing 4	ZMYM4 is a human gene that is predicted to have DNA binding activity. It is involved in the organization of the cytoskeleton and the regulation of cell morphogenesis. The gene is classified as a zinc finger MYM-type containing 4.	There is limited information available on the disease implications of ZMYM4. However, recent studies have suggested that the gene may play a role in the development and progression of certain types of cancer, including breast cancer and hepatocellular carcinoma. Targeted drug discovery efforts for ZMYM4 are currently underway, with a focus on identifying small molecule inhibitors that can selecti…	GO:0022604 regulation of cell morphogenesis;GO:0022603 regulation of anatomical structure morphogenesis;GO:0007010 cytoskeleton organization		Predicted intracellular proteins	Nucleoplasm (Approved); Additional: Cytosol;Nucleoli				0	0	0	0	0	0	0	0	0	0	0	0	0	0	0	0	0	0	0	0
RNF219	79596	gene_synonym	H. sapiens	79596	H. sapiens	OBI1	ORC ubiquitin ligase 1	The human gene OBI1, also known as ORC ubiquitin ligase 1, is involved in chromatin binding and ubiquitin-protein transferase activity. It plays a role in protein autoubiquitination, protein monoubiquitination, and regulation of DNA replication. OBI1 is located in chromatin, which is the material that makes up chromosomes. This gene is important for maintaining the integrity of DNA and ensuring p…	There is limited information available on the disease implications of OBI1. However, research has shown that mutations in the gene may be associated with certain types of cancer, including breast cancer and ovarian cancer. Targeted drug discovery efforts for OBI1 are still in the early stages, but there is potential for the development of drugs that target the protein's ubiquitin-protein transfer…	GO:0006513 protein monoubiquitination;GO:0051865 protein autoubiquitination;GO:0006275 regulation of DNA replication		Enzymes; ENZYME proteins:Transferases; Predicted intracellular proteins	Nuclear bodies;Nucleoplasm (Approved); Additional: Cytosol				0	0	0	0	0	0	0	0	0	0	0	0	0	0	0	0	1	0	0	0
FAM21A	253725	gene_synonym	H. sapiens	253725	H. sapiens	WASHC2C	WASH complex subunit 2C	WASHC2C is a human gene that encodes for a protein called WASH complex subunit 2C. This protein is involved in various cellular processes, including endosomal transport, regulation of substrate adhesion-dependent cell spreading, and negative regulation of barbed-end actin filament capping. WASHC2C enables phosphatidylinositol phosphate binding activity, phosphatidylinositol-3,4-bisphosphate bindi…	There is limited information available on the disease implications of WASHC2C. However, mutations in the WASH complex have been associated with a rare genetic disorder called Wiskott-Aldrich syndrome, which affects the immune system and blood clotting. Targeted drug discovery efforts for WASHC2C are also limited, as the protein's function and role in disease are not well understood. Currently, th…	GO:2000813 negative regulation of barbed-end actin filament capping;GO:2000812 regulation of barbed-end actin filament capping;GO:0030836 positive regulation of actin filament depolymerization		Transporters; Predicted intracellular proteins	Vesicles (Supported); Additional: Cytosol;Nucleoli				0	1	1	0	0	0	0	0	0	0	0	0	0	0	0	0	0	1	0	0
CRYBG3	131544	symbol	H. sapiens	131544	H. sapiens	CRYBG3	crystallin beta-gamma domain containing 3	The human gene CRYBG3, also known as crystallin beta-gamma domain containing 3, is involved in lens development in camera-type eye and visual perception. It enables protein kinase A binding activity and is part of a protein-containing complex. This information is provided by the Alliance of Genome Resources as of April 2022.	Unfortunately, there is currently no information available on disease implications or targeted drug discovery efforts for the CRYBG3 gene. As of April 2022, there are also no drugs on the market that specifically target this gene. However, it is possible that future research may uncover potential therapeutic applications for this gene in the treatment of certain diseases or conditions.	GO:0002088 lens development in camera-type eye;GO:0007601 visual perception;GO:0050953 sensory perception of light stimulus		Predicted intracellular proteins	Plasma membrane (Approved)				0	0	0	0	0	0	0	0	0	0	0	0	0	0	0	0	0	0	0	0
TWF2	11344	symbol	H. sapiens	11344	H. sapiens	TWF2	twinfilin actin binding protein 2	TWF2 is a human gene that encodes for the twinfilin actin binding protein 2. This protein was discovered due to its interaction with the catalytic domain of protein kinase C-zeta. It contains both an actin-binding site and an ATP-binding site and is closely related to twinfilin (PTK9), which is a conserved actin monomer-binding protein.	There is limited information available on the disease implications of TWF2. However, studies have shown that TWF2 is involved in the regulation of actin dynamics, which is essential for various cellular processes such as cell migration, cell division, and cell signaling. Dysregulation of actin dynamics has been implicated in various diseases, including cancer, cardiovascular diseases, and neurolo…	GO:0032532 regulation of microvillus length;GO:0042989 sequestering of actin monomers;GO:0030042 actin filament depolymerization		Predicted intracellular proteins	Plasma membrane (Uncertain)				0	1	0	0	0	0	0	0	0	0	0	0	0	0	1	0	0	1	0	0
NIPBL	25836	symbol	H. sapiens	25836	H. sapiens	NIPBL	NIPBL cohesin loading factor	The NIPBL gene is responsible for encoding a protein that plays a crucial role in sister chromatid cohesion, chromosome condensation, and DNA repair. It is homologous to a family of chromosomal adherins and has a bipartite nuclear targeting sequence and a putative HEAT repeat. Mutations in this gene lead to Cornelia de Lange syndrome, which is characterized by dysmorphic facial features, growth d…	Cornelia de Lange syndrome (CdLS) is a rare genetic disorder caused by mutations in the NIPBL gene. CdLS is characterized by a range of physical, cognitive, and behavioral abnormalities, including growth retardation, intellectual disability, limb abnormalities, and distinctive facial features. There is currently no cure for CdLS, and treatment is primarily supportive and symptomatic. However, the…	GO:0035261 external genitalia morphogenesis;GO:0061780 mitotic cohesin loading;GO:0071921 cohesin loading		Disease related genes; Predicted intracellular proteins; Human disease related genes:Congenital malformations:Other congenital malformations	Nucleoplasm (Supported); Additional: Cytosol;Vesicles			(M5942)HALLMARK UV RESPONSE DN	0	0	1	0	1	0	0	1	0	0	0	1	0	0	1	0	1	0	0	0
LIN54	132660	symbol	H. sapiens	132660	H. sapiens	LIN54	lin-54 DREAM MuvB core complex component	LIN54 is a gene that encodes a component of the LIN or DREAM complex, which is a crucial regulator of genes involved in the cell cycle. This complex is responsible for controlling the expression of genes that are necessary for proper cell division and growth. LIN54 plays a critical role in the formation of the complex and is essential for its function. Mutations in this gene can lead to disruptio…	Mutations in the LIN54 gene have been associated with various types of cancer, including breast, lung, and ovarian cancer. LIN54 has been identified as a potential therapeutic target for cancer treatment, and efforts are underway to develop drugs that can inhibit its activity. One approach is to target the interaction between LIN54 and other components of the DREAM complex, which could disrupt th…	GO:0034728 nucleosome organization;GO:0006338 chromatin remodeling;GO:0006325 chromatin organization		Predicted intracellular proteins					0	0	1	0	0	0	0	1	0	0	0	0	0	0	0	0	0	0	0	0
CDC73	79577	symbol	H. sapiens	79577	H. sapiens	CDC73	cell division cycle 73	CDC73 is a tumor suppressor gene that plays a role in controlling transcription and post-transcriptional processes. It is a component of the PAF protein complex, which is involved in the association of mRNA processing factors with actively-transcribed chromatin. Mutations in CDC73 have been linked to several conditions, including hyperparathyroidism-jaw tumor syndrome, familial isolated hyperpara…	CDC73 mutations have been linked to several diseases, including hyperparathyroidism-jaw tumor syndrome, familial isolated hyperparathyroidism, and parathyroid carcinoma. These conditions are characterized by the development of tumors in the parathyroid gland, which can lead to hypercalcemia and other complications. Targeted drug discovery efforts for CDC73-related diseases are currently underway,…	GO:0031442 positive regulation of mRNA 3'-end processing;GO:0031440 regulation of mRNA 3'-end processing;GO:0001711 endodermal cell fate commitment		Human disease related genes:Endocrine and metabolic diseases:Parathyroid diseases; Disease related genes; Cancer-related genes:Mutational cancer driver genes; Human disease related genes:Cancers:Cancers of endocrine organs; Predicted intracellular proteins	Nucleoplasm (Supported); Additional: Cytosol				1	0	0	0	0	0	0	0	0	1	0	0	1	0	1	0	1	0	0	0
EDC4	23644	symbol	H. sapiens	23644	H. sapiens	EDC4	enhancer of mRNA decapping 4	EDC4 is a human gene that is predicted to play a role in the decapping of nuclear-transcribed mRNA, specifically in a deadenylation-independent manner. It is located in both the P-body and nucleoplasm. The P-body is a cytoplasmic structure involved in mRNA degradation and storage, while the nucleoplasm is the fluid within the nucleus where many cellular processes occur. The function of EDC4 is im…	Mutations in the EDC4 gene have been associated with several diseases, including cancer, neurodegenerative disorders, and autoimmune diseases. In particular, EDC4 has been found to be overexpressed in certain types of cancer, such as breast and lung cancer, and its inhibition has been shown to reduce tumor growth in preclinical models. As a result, there has been interest in developing drugs that…	GO:0031087 deadenylation-independent decapping of nuclear-transcribed mRNA;GO:0031086 nuclear-transcribed mRNA catabolic process, deadenylation-independent decay;GO:0110156 mRNA methylguanosine-cap decapping		Predicted intracellular proteins	Cytoplasmic bodies (Enhanced); Additional: Nucleoplasm			(M5922)HALLMARK UNFOLDED PROTEIN RESPONSE	1	0	0	0	0	0	0	0	0	0	0	0	0	0	0	0	0	0	0	0
LARP1	23367	symbol	H. sapiens	23367	H. sapiens	LARP1	La ribonucleoprotein 1, translational regulator	LARP1, also known as La ribonucleoprotein 1, is a human gene that plays a role in regulating gene expression. It has been found to enable eukaryotic initiation factor 4E binding activity, nucleic acid binding activity, and ribosomal small subunit binding activity. LARP1 is involved in several processes, including TORC1 signaling, cellular response to rapamycin, and posttranscriptional regulation …	There is limited information available on the disease implications of LARP1. However, recent studies have suggested that LARP1 may play a role in cancer progression and metastasis. Specifically, LARP1 has been found to be overexpressed in several types of cancer, including breast, lung, and ovarian cancer. Targeted drug discovery efforts for LARP1 are currently underway, with a focus on developin…	GO:0072752 cellular response to rapamycin;GO:1901355 response to rapamycin;GO:0071362 cellular response to ether		Predicted intracellular proteins	Cytosol;Endoplasmic reticulum;Nucleoplasm (Supported)				0	0	1	0	0	0	1	0	0	0	0	0	0	0	0	0	0	0	0	0
FAM83H	286077	symbol	H. sapiens	286077	H. sapiens	FAM83H	family with sequence similarity 83 member H	FAM83H is a human gene that is a member of the family with sequence similarity 83. This gene is responsible for the structural development and calcification of tooth enamel. Defects in this gene can lead to a condition called amelogenesis imperfecta type 3 (AI3), which is characterized by abnormal enamel formation and tooth discoloration. The protein encoded by FAM83H plays a crucial role in the …	Amelogenesis imperfecta type 3 (AI3) is a rare genetic disorder caused by mutations in the FAM83H gene. AI3 is characterized by abnormal enamel formation, which leads to tooth discoloration, sensitivity, and increased susceptibility to decay and damage. Currently, there are no targeted drug therapies available for AI3, and treatment options are limited to cosmetic and restorative dental procedure…	GO:0044380 protein localization to cytoskeleton;GO:0045104 intermediate filament cytoskeleton organization;GO:0045103 intermediate filament-based process		Disease related genes; Human disease related genes:Digestive system diseases:Mouth and dental diseases; Predicted intracellular proteins	Cytosol (Approved)				0	0	1	0	0	0	0	0	0	0	0	0	0	0	0	0	0	0	0	0
																				0

## Sheet: Enrichment
Supplementary Table S2 Source data of functional enrichment analysis for host proteins enriched with BioID-pUL52.
The annotation sheet shows the host proteins with various functional categories.
The enrichment sheet summarizes overrepresented categories, of which a subset has been plotted in Figure S1.
GroupID	Category	Term	Description	LogP	Log(q-value)	Genes	Symbols	InTerm_InList
1_Summary	GO Biological Processes	GO:0016071	mRNA metabolic process	-12.0581	-7.71473	1479,4841,5469,6651,6878,6880,7812,9092,10421,10992,22938,23019,23020,23248,23451,23644,55660,58517,79577,5903,7175,8021,9883,23350,1981,6125,8450	CSTF3,NONO,MED1,SON,TAF6,TAF9,CSDE1,SART1,CD2BP2,SF3B2,SNW1,CNOT1,SNRNP200,RPRD2,SF3B1,EDC4,PRPF40A,RBM25,CDC73,RANBP2,TPR,NUP214,POM121,U2SURP,EIF4G1,RPL5,CUL4B	27/-
1_Member	GO Biological Processes	GO:0016071	mRNA metabolic process	-12.0581	-7.71473	1479,4841,5469,6651,6878,6880,7812,9092,10421,10992,22938,23019,23020,23248,23451,23644,55660,58517,79577	CSTF3,NONO,MED1,SON,TAF6,TAF9,CSDE1,SART1,CD2BP2,SF3B2,SNW1,CNOT1,SNRNP200,RPRD2,SF3B1,EDC4,PRPF40A,RBM25,CDC73	19/639
1_Member	Reactome Gene Sets	R-HSA-72203	Processing of Capped Intron-Containing Pre-mRNA	-10.608	-6.5657	1479,5903,7175,8021,9092,9883,10992,22938,23020,23350,23451,55660,58517	CSTF3,RANBP2,TPR,NUP214,SART1,POM121,SF3B2,SNW1,SNRNP200,U2SURP,SF3B1,PRPF40A,RBM25	13/285
1_Member	Reactome Gene Sets	R-HSA-8953854	Metabolism of RNA	-9.20863	-5.3424	1479,1981,5903,6125,7175,8021,9092,9883,10992,22938,23019,23020,23350,23451,23644,55660,58517	CSTF3,EIF4G1,RANBP2,RPL5,TPR,NUP214,SART1,POM121,SF3B2,SNW1,CNOT1,SNRNP200,U2SURP,SF3B1,EDC4,PRPF40A,RBM25	17/726
1_Member	CORUM	CORUM:351	Spliceosome	-8.75632	-5.01503	9092,10421,10992,22938,23020,23350,23451,55660,58517	SART1,CD2BP2,SF3B2,SNW1,SNRNP200,U2SURP,SF3B1,PRPF40A,RBM25	9/141
1_Member	GO Biological Processes	GO:0006397	mRNA processing	-7.7633	-4.3742	1479,4841,6651,9092,10421,10992,22938,23020,23248,23451,55660,58517,79577	CSTF3,NONO,SON,SART1,CD2BP2,SF3B2,SNW1,SNRNP200,RPRD2,SF3B1,PRPF40A,RBM25,CDC73	13/489
1_Member	Reactome Gene Sets	R-HSA-72163	mRNA Splicing - Major Pathway	-6.15608	-3.30409	9092,10992,22938,23020,23350,23451,55660,58517	SART1,SF3B2,SNW1,SNRNP200,U2SURP,SF3B1,PRPF40A,RBM25	8/207
1_Member	Reactome Gene Sets	R-HSA-72172	mRNA Splicing	-6.03207	-3.23749	9092,10992,22938,23020,23350,23451,55660,58517	SART1,SF3B2,SNW1,SNRNP200,U2SURP,SF3B1,PRPF40A,RBM25	8/215
1_Member	KEGG Pathway	hsa03040	Spliceosome	-5.98687	-3.23459	9092,10992,22938,23020,23350,23451,55660,58517	SART1,SF3B2,SNW1,SNRNP200,U2SURP,SF3B1,PRPF40A,RBM25	8/218
1_Member	GO Biological Processes	GO:0008380	RNA splicing	-5.75617	-3.08492	4841,6651,9092,10421,10992,22938,23020,23451,55660,58517	NONO,SON,SART1,CD2BP2,SF3B2,SNW1,SNRNP200,SF3B1,PRPF40A,RBM25	10/408
1_Member	WikiPathways	WP411	mRNA processing	-5.25712	-2.75887	1479,4841,10421,10992,23451,55660	CSTF3,NONO,CD2BP2,SF3B2,SF3B1,PRPF40A	6/126
1_Member	CORUM	CORUM:1181	C complex spliceosome	-5.06098	-2.63671	9092,10992,22938,23020,23451	SART1,SF3B2,SNW1,SNRNP200,SF3B1	5/79
1_Member	GO Biological Processes	GO:0022618	protein-RNA complex assembly	-4.80776	-2.46229	6125,6880,9092,10421,10992,23020,23451	RPL5,TAF9,SART1,CD2BP2,SF3B2,SNRNP200,SF3B1	7/227
1_Member	GO Biological Processes	GO:0071826	protein-RNA complex organization	-4.68735	-2.37338	6125,6880,9092,10421,10992,23020,23451	RPL5,TAF9,SART1,CD2BP2,SF3B2,SNRNP200,SF3B1	7/237
1_Member	GO Biological Processes	GO:0000377	RNA splicing, via transesterification reactions with bulged adenosine as nucleophile	-4.27681	-2.07019	9092,10421,10992,22938,23020,23451,55660	SART1,CD2BP2,SF3B2,SNW1,SNRNP200,SF3B1,PRPF40A	7/275
1_Member	GO Biological Processes	GO:0000398	mRNA splicing, via spliceosome	-4.27681	-2.07019	9092,10421,10992,22938,23020,23451,55660	SART1,CD2BP2,SF3B2,SNW1,SNRNP200,SF3B1,PRPF40A	7/275
1_Member	GO Biological Processes	GO:0000375	RNA splicing, via transesterification reactions	-4.23737	-2.03737	9092,10421,10992,22938,23020,23451,55660	SART1,CD2BP2,SF3B2,SNW1,SNRNP200,SF3B1,PRPF40A	7/279
1_Member	CORUM	CORUM:2755	17S U2 snRNP	-3.67862	-1.61174	10992,23350,23451	SF3B2,U2SURP,SF3B1	3/33
1_Member	GO Biological Processes	GO:0022613	ribonucleoprotein complex biogenesis	-3.5097	-1.49278	6125,6880,8450,9092,10421,10992,23020,23451	RPL5,TAF9,CUL4B,SART1,CD2BP2,SF3B2,SNRNP200,SF3B1	8/485
1_Member	GO Biological Processes	GO:0045292	mRNA cis splicing, via spliceosome	-3.36547	-1.38196	9092,23020,55660	SART1,SNRNP200,PRPF40A	3/42
1_Member	Reactome Gene Sets	R-HSA-72165	mRNA Splicing - Minor Pathway	-3.14196	-1.22022	10992,23020,23451	SF3B2,SNRNP200,SF3B1	3/50
1_Member	GO Biological Processes	GO:0000245	spliceosomal complex assembly	-2.32966	-0.575147	10992,23020,23451	SF3B2,SNRNP200,SF3B1	3/96
2_Summary	GO Biological Processes	GO:0051493	regulation of cytoskeleton organization	-8.35852	-4.71414	1729,2017,4131,6709,6840,7082,7175,9793,9897,11214,11344,23077,55704,253725,800,1785,2037,5339,8476,8826,9124,1981,2580,3054,9919,2801,1982,3337	DIAPH1,CTTN,MAP1B,SPTAN1,SVIL,TJP1,TPR,CKAP5,WASHC5,AKAP13,TWF2,MYCBP2,CCDC88A,WASHC2C,CALD1,DNM2,EPB41L2,PLEC,CDC42BPA,IQGAP1,PDLIM1,EIF4G1,GAK,HCFC1,SEC16A,GOLGA2,EIF4G2,DNAJB1	28/-
2_Member	GO Biological Processes	GO:0051493	regulation of cytoskeleton organization	-8.35852	-4.71414	1729,2017,4131,6709,6840,7082,7175,9793,9897,11214,11344,23077,55704,253725	DIAPH1,CTTN,MAP1B,SPTAN1,SVIL,TJP1,TPR,CKAP5,WASHC5,AKAP13,TWF2,MYCBP2,CCDC88A,WASHC2C	14/524
2_Member	GO Biological Processes	GO:0030036	actin cytoskeleton organization	-8.07291	-4.57466	800,1729,1785,2017,2037,5339,6709,6840,7082,8476,8826,9124,9897,11344	CALD1,DIAPH1,DNM2,CTTN,EPB41L2,PLEC,SPTAN1,SVIL,TJP1,CDC42BPA,IQGAP1,PDLIM1,WASHC5,TWF2	14/552
2_Member	GO Biological Processes	GO:0030029	actin filament-based process	-7.43449	-4.09114	800,1729,1785,2017,2037,5339,6709,6840,7082,8476,8826,9124,9897,11344	CALD1,DIAPH1,DNM2,CTTN,EPB41L2,PLEC,SPTAN1,SVIL,TJP1,CDC42BPA,IQGAP1,PDLIM1,WASHC5,TWF2	14/621
2_Member	GO Biological Processes	GO:1902903	regulation of supramolecular fiber organization	-6.86887	-3.68317	2017,4131,6709,6840,7082,9793,9897,11214,11344,55704,253725	CTTN,MAP1B,SPTAN1,SVIL,TJP1,CKAP5,WASHC5,AKAP13,TWF2,CCDC88A,WASHC2C	11/392
2_Member	GO Biological Processes	GO:0043254	regulation of protein-containing complex assembly	-6.54976	-3.53685	1981,2017,2580,3054,4131,6709,6840,9793,9919,11344,253725	EIF4G1,CTTN,GAK,HCFC1,MAP1B,SPTAN1,SVIL,CKAP5,SEC16A,TWF2,WASHC2C	11/422
2_Member	GO Biological Processes	GO:0007015	actin filament organization	-6.21801	-3.33706	800,1729,1785,5339,6840,8826,9124,9897,11344	CALD1,DIAPH1,DNM2,PLEC,SVIL,IQGAP1,PDLIM1,WASHC5,TWF2	9/278
2_Member	GO Biological Processes	GO:0097435	supramolecular fiber organization	-5.92248	-3.20238	800,1729,1785,2801,5339,6840,8826,9124,9793,9897,11344,55704	CALD1,DIAPH1,DNM2,GOLGA2,PLEC,SVIL,IQGAP1,PDLIM1,CKAP5,WASHC5,TWF2,CCDC88A	12/595
2_Member	GO Biological Processes	GO:0032956	regulation of actin cytoskeleton organization	-5.44675	-2.81941	2017,6709,6840,7082,9897,11214,11344,55704,253725	CTTN,SPTAN1,SVIL,TJP1,WASHC5,AKAP13,TWF2,CCDC88A,WASHC2C	9/345
2_Member	GO Biological Processes	GO:0032535	regulation of cellular component size	-5.34628	-2.78826	1785,1982,2017,4131,6709,6840,9897,11344,253725	DNM2,EIF4G2,CTTN,MAP1B,SPTAN1,SVIL,WASHC5,TWF2,WASHC2C	9/355
2_Member	GO Biological Processes	GO:0110053	regulation of actin filament organization	-5.26231	-2.75887	2017,6709,6840,7082,9897,11344,55704,253725	CTTN,SPTAN1,SVIL,TJP1,WASHC5,TWF2,CCDC88A,WASHC2C	8/273
2_Member	GO Biological Processes	GO:0032271	regulation of protein polymerization	-5.12263	-2.68069	2017,4131,6709,6840,9793,11344,253725	CTTN,MAP1B,SPTAN1,SVIL,CKAP5,TWF2,WASHC2C	7/203
2_Member	GO Biological Processes	GO:0032970	regulation of actin filament-based process	-5.04527	-2.63134	2017,6709,6840,7082,9897,11214,11344,55704,253725	CTTN,SPTAN1,SVIL,TJP1,WASHC5,AKAP13,TWF2,CCDC88A,WASHC2C	9/387
2_Member	GO Biological Processes	GO:1901879	regulation of protein depolymerization	-4.85589	-2.4903	4131,6709,6840,11344,253725	MAP1B,SPTAN1,SVIL,TWF2,WASHC2C	5/87
2_Member	GO Biological Processes	GO:0030834	regulation of actin filament depolymerization	-4.44204	-2.18859	6709,6840,11344,253725	SPTAN1,SVIL,TWF2,WASHC2C	4/53
2_Member	GO Biological Processes	GO:0090066	regulation of anatomical structure size	-4.16935	-1.97829	1785,1982,2017,4131,6709,6840,9897,11344,253725	DNM2,EIF4G2,CTTN,MAP1B,SPTAN1,SVIL,WASHC5,TWF2,WASHC2C	9/501
2_Member	GO Biological Processes	GO:0008154	actin polymerization or depolymerization	-4.11842	-1.93943	1729,6840,9897,11344	DIAPH1,SVIL,WASHC5,TWF2	4/64
2_Member	GO Biological Processes	GO:0043244	regulation of protein-containing complex disassembly	-4.11544	-1.9394	4131,6709,6840,11344,253725	MAP1B,SPTAN1,SVIL,TWF2,WASHC2C	5/124
2_Member	GO Biological Processes	GO:1901880	negative regulation of protein depolymerization	-4.06601	-1.90736	4131,6709,6840,11344	MAP1B,SPTAN1,SVIL,TWF2	4/66
2_Member	GO Biological Processes	GO:0030833	regulation of actin filament polymerization	-3.94114	-1.80998	2017,6709,6840,11344,253725	CTTN,SPTAN1,SVIL,TWF2,WASHC2C	5/135
2_Member	GO Biological Processes	GO:0043242	negative regulation of protein-containing complex disassembly	-3.82719	-1.73426	4131,6709,6840,11344	MAP1B,SPTAN1,SVIL,TWF2	4/76
2_Member	GO Biological Processes	GO:0008064	regulation of actin polymerization or depolymerization	-3.68704	-1.6132	2017,6709,6840,11344,253725	CTTN,SPTAN1,SVIL,TWF2,WASHC2C	5/153
2_Member	GO Biological Processes	GO:0051129	negative regulation of cellular component organization	-3.68363	-1.61212	1785,2580,3337,4131,6709,6840,7082,7175,11344,253725	DNM2,GAK,DNAJB1,MAP1B,SPTAN1,SVIL,TJP1,TPR,TWF2,WASHC2C	10/715
2_Member	GO Biological Processes	GO:0030832	regulation of actin filament length	-3.64791	-1.59236	2017,6709,6840,11344,253725	CTTN,SPTAN1,SVIL,TWF2,WASHC2C	5/156
2_Member	GO Biological Processes	GO:0051494	negative regulation of cytoskeleton organization	-3.6096	-1.56291	4131,6709,6840,7082,11344	MAP1B,SPTAN1,SVIL,TJP1,TWF2	5/159
2_Member	GO Biological Processes	GO:0051693	actin filament capping	-3.60179	-1.55947	6709,6840,11344	SPTAN1,SVIL,TWF2	3/35
2_Member	GO Biological Processes	GO:1902904	negative regulation of supramolecular fiber organization	-3.55975	-1.52603	4131,6709,6840,7082,11344	MAP1B,SPTAN1,SVIL,TJP1,TWF2	5/163
2_Member	GO Biological Processes	GO:0030835	negative regulation of actin filament depolymerization	-3.46121	-1.45432	6709,6840,11344	SPTAN1,SVIL,TWF2	3/39
2_Member	GO Biological Processes	GO:0030837	negative regulation of actin filament polymerization	-2.91093	-1.02998	6709,6840,11344	SPTAN1,SVIL,TWF2	3/60
2_Member	GO Biological Processes	GO:0010639	negative regulation of organelle organization	-2.87876	-1.00963	4131,6709,6840,7082,7175,11344	MAP1B,SPTAN1,SVIL,TJP1,TPR,TWF2	6/343
2_Member	GO Biological Processes	GO:0032272	negative regulation of protein polymerization	-2.64883	-0.831822	6709,6840,11344	SPTAN1,SVIL,TWF2	3/74
3_Summary	Reactome Gene Sets	R-HSA-1169408	ISG15 antiviral mechanism	-8.15414	-4.58895	1981,1982,5903,7175,8021,8672,9883,1729,2580,5469,6117,7158,8943,9857,9919,25836,253725,286077,100101267,2801,4361,7112,9493,9793,132660,151246,3337,9063,9112,2959,6878,6880,164,1314,2017,1108,7082,9219,23367,9611,6125	EIF4G1,EIF4G2,RANBP2,TPR,NUP214,EIF4G3,POM121,DIAPH1,GAK,MED1,RPA1,TP53BP1,AP3D1,CEP350,SEC16A,NIPBL,WASHC2C,FAM83H,POM121C,GOLGA2,MRE11,TMPO,KIF23,CKAP5,LIN54,SGO2,DNAJB1,PIAS2,MTA1,GTF2B,TAF6,TAF9,AP1G1,COPA,CTTN,CHD4,TJP1,MTA2,LARP1,NCOR1,RPL5	41/-
3_Member	Reactome Gene Sets	R-HSA-1169408	ISG15 antiviral mechanism	-8.15414	-4.58895	1981,1982,5903,7175,8021,8672,9883	EIF4G1,EIF4G2,RANBP2,TPR,NUP214,EIF4G3,POM121	7/73
3_Member	GO Biological Processes	GO:0033365	protein localization to organelle	-7.99812	-4.55786	1729,2580,5469,5903,6117,7158,7175,8021,8943,9857,9883,9919,25836,253725,286077,100101267	DIAPH1,GAK,MED1,RANBP2,RPA1,TP53BP1,TPR,NUP214,AP3D1,CEP350,POM121,SEC16A,NIPBL,WASHC2C,FAM83H,POM121C	16/764
3_Member	Reactome Gene Sets	R-HSA-1640170	Cell Cycle	-6.85043	-3.68317	2801,4361,5903,6117,7112,7158,7175,8021,9493,9793,9883,25836,132660,151246	GOLGA2,MRE11,RANBP2,RPA1,TMPO,TP53BP1,TPR,NUP214,KIF23,CKAP5,POM121,NIPBL,LIN54,SGO2	14/693
3_Member	Reactome Gene Sets	R-HSA-3371453	Regulation of HSF1-mediated heat shock response	-6.80095	-3.66172	3337,5903,6117,7175,8021,9883	DNAJB1,RANBP2,RPA1,TPR,NUP214,POM121	6/69
3_Member	Reactome Gene Sets	R-HSA-3232142	SUMOylation of ubiquitinylation proteins	-6.66389	-3.55099	5903,7175,8021,9063,9883	RANBP2,TPR,NUP214,PIAS2,POM121	5/38
3_Member	Reactome Gene Sets	R-HSA-3108232	SUMO E3 ligases SUMOylate target proteins	-6.56221	-3.53685	5903,6117,7158,7175,8021,9063,9112,9883	RANBP2,RPA1,TP53BP1,TPR,NUP214,PIAS2,MTA1,POM121	8/183
3_Member	Reactome Gene Sets	R-HSA-3108214	SUMOylation of DNA damage response and repair proteins	-6.51458	-3.53296	5903,6117,7175,8021,9063,9883	RANBP2,RPA1,TPR,NUP214,PIAS2,POM121	6/77
3_Member	Reactome Gene Sets	R-HSA-2990846	SUMOylation	-6.45544	-3.4923	5903,6117,7158,7175,8021,9063,9112,9883	RANBP2,RPA1,TP53BP1,TPR,NUP214,PIAS2,MTA1,POM121	8/189
3_Member	Reactome Gene Sets	R-HSA-162599	Late Phase of HIV Life Cycle	-6.28009	-3.36811	2959,5903,6878,6880,7175,8021,9883	GTF2B,RANBP2,TAF6,TAF9,TPR,NUP214,POM121	7/136
3_Member	Reactome Gene Sets	R-HSA-69278	Cell Cycle, Mitotic	-6.18951	-3.32328	2801,5903,6117,7112,7175,8021,9493,9793,9883,25836,132660,151246	GOLGA2,RANBP2,RPA1,TMPO,TPR,NUP214,KIF23,CKAP5,POM121,NIPBL,LIN54,SGO2	12/561
3_Member	Reactome Gene Sets	R-HSA-3371556	Cellular response to heat stress	-6.13996	-3.30176	3337,5903,6117,7175,8021,9883	DNAJB1,RANBP2,RPA1,TPR,NUP214,POM121	6/89
3_Member	Reactome Gene Sets	R-HSA-1169410	Antiviral mechanism by IFN-stimulated genes	-6.01263	-3.23749	1981,1982,5903,7175,8021,8672,9883	EIF4G1,EIF4G2,RANBP2,TPR,NUP214,EIF4G3,POM121	7/149
3_Member	Reactome Gene Sets	R-HSA-162587	HIV Life Cycle	-6.01263	-3.23749	2959,5903,6878,6880,7175,8021,9883	GTF2B,RANBP2,TAF6,TAF9,TPR,NUP214,POM121	7/149
3_Member	Reactome Gene Sets	R-HSA-2980766	Nuclear Envelope Breakdown	-5.9666	-3.22532	5903,7112,7175,8021,9883	RANBP2,TMPO,TPR,NUP214,POM121	5/52
3_Member	Reactome Gene Sets	R-HSA-162906	HIV Infection	-5.79862	-3.11803	164,2959,5903,6878,6880,7175,8021,9883	AP1G1,GTF2B,RANBP2,TAF6,TAF9,TPR,NUP214,POM121	8/231
3_Member	Reactome Gene Sets	R-HSA-68886	M Phase	-5.67165	-3.00954	2801,5903,7112,7175,8021,9493,9793,9883,25836,151246	GOLGA2,RANBP2,TMPO,TPR,NUP214,KIF23,CKAP5,POM121,NIPBL,SGO2	10/417
3_Member	GO Biological Processes	GO:0006606	protein import into nucleus	-5.50883	-2.87305	5469,5903,7175,8021,9883,100101267	MED1,RANBP2,TPR,NUP214,POM121,POM121C	6/114
3_Member	GO Biological Processes	GO:0051170	import into nucleus	-5.40063	-2.80661	5469,5903,7175,8021,9883,100101267	MED1,RANBP2,TPR,NUP214,POM121,POM121C	6/119
3_Member	Reactome Gene Sets	R-HSA-168271	Transport of Ribonucleoproteins into the Host Nucleus	-5.38516	-2.80661	5903,7175,8021,9883	RANBP2,TPR,NUP214,POM121	4/31
3_Member	Reactome Gene Sets	R-HSA-168333	NEP/NS2 Interacts with the Cellular Export Machinery	-5.38516	-2.80661	5903,7175,8021,9883	RANBP2,TPR,NUP214,POM121	4/31
3_Member	Reactome Gene Sets	R-HSA-170822	Regulation of Glucokinase by Glucokinase Regulatory Protein	-5.38516	-2.80661	5903,7175,8021,9883	RANBP2,TPR,NUP214,POM121	4/31
3_Member	Reactome Gene Sets	R-HSA-5619107	Defective TPR may confer susceptibility towards thyroid papillary carcinoma (TPC)	-5.38516	-2.80661	5903,7175,8021,9883	RANBP2,TPR,NUP214,POM121	4/31
3_Member	GO Biological Processes	GO:0006886	intracellular protein transport	-5.37171	-2.80651	164,1314,2017,5469,5903,7175,8021,8943,9883,9919,100101267	AP1G1,COPA,CTTN,MED1,RANBP2,TPR,NUP214,AP3D1,POM121,SEC16A,POM121C	11/558
3_Member	Reactome Gene Sets	R-HSA-4551638	SUMOylation of chromatin organization proteins	-5.28966	-2.76255	5903,7175,8021,9063,9883	RANBP2,TPR,NUP214,PIAS2,POM121	5/71
3_Member	Reactome Gene Sets	R-HSA-168274	Export of Viral Ribonucleoproteins from Nucleus	-5.27339	-2.76255	5903,7175,8021,9883	RANBP2,TPR,NUP214,POM121	4/33
3_Member	Reactome Gene Sets	R-HSA-180746	Nuclear import of Rev protein	-5.27339	-2.76255	5903,7175,8021,9883	RANBP2,TPR,NUP214,POM121	4/33
3_Member	Reactome Gene Sets	R-HSA-180910	Vpr-mediated nuclear import of PICs	-5.27339	-2.76255	5903,7175,8021,9883	RANBP2,TPR,NUP214,POM121	4/33
3_Member	Reactome Gene Sets	R-HSA-159227	Transport of the SLBP independent Mature mRNA	-5.2202	-2.74017	5903,7175,8021,9883	RANBP2,TPR,NUP214,POM121	4/34
3_Member	Reactome Gene Sets	R-HSA-165054	Rev-mediated nuclear export of HIV RNA	-5.2202	-2.74017	5903,7175,8021,9883	RANBP2,TPR,NUP214,POM121	4/34
3_Member	Reactome Gene Sets	R-HSA-4085377	SUMOylation of SUMOylation proteins	-5.2202	-2.74017	5903,7175,8021,9883	RANBP2,TPR,NUP214,POM121	4/34
3_Member	Reactome Gene Sets	R-HSA-159230	Transport of the SLBP Dependant Mature mRNA	-5.16866	-2.70612	5903,7175,8021,9883	RANBP2,TPR,NUP214,POM121	4/35
3_Member	Reactome Gene Sets	R-HSA-3301854	Nuclear Pore Complex (NPC) Disassembly	-5.16866	-2.70612	5903,7175,8021,9883	RANBP2,TPR,NUP214,POM121	4/35
3_Member	Reactome Gene Sets	R-HSA-176033	Interactions of Vpr with host cellular proteins	-5.11867	-2.68069	5903,7175,8021,9883	RANBP2,TPR,NUP214,POM121	4/36
3_Member	Reactome Gene Sets	R-HSA-177243	Interactions of Rev with host cellular proteins	-5.11867	-2.68069	5903,7175,8021,9883	RANBP2,TPR,NUP214,POM121	4/36
3_Member	Reactome Gene Sets	R-HSA-68875	Mitotic Prophase	-4.97673	-2.57786	2801,5903,7112,7175,8021,9883	GOLGA2,RANBP2,TMPO,TPR,NUP214,POM121	6/141
3_Member	Reactome Gene Sets	R-HSA-168276	NS1 Mediated Effects on Host Pathways	-4.93259	-2.54349	5903,7175,8021,9883	RANBP2,TPR,NUP214,POM121	4/40
3_Member	Reactome Gene Sets	R-HSA-159231	Transport of Mature mRNA Derived from an Intronless Transcript	-4.88918	-2.5138	5903,7175,8021,9883	RANBP2,TPR,NUP214,POM121	4/41
3_Member	Reactome Gene Sets	R-HSA-159234	Transport of Mature mRNAs Derived from Intronless Transcripts	-4.84688	-2.4903	5903,7175,8021,9883	RANBP2,TPR,NUP214,POM121	4/42
3_Member	Reactome Gene Sets	R-HSA-9679506	SARS-CoV Infections	-4.81276	-2.46229	1108,5903,7082,7175,8021,9112,9219,9883,23367	CHD4,RANBP2,TJP1,TPR,NUP214,MTA1,MTA2,POM121,LARP1	9/414
3_Member	Reactome Gene Sets	R-HSA-168325	Viral Messenger RNA Synthesis	-4.80564	-2.46229	5903,7175,8021,9883	RANBP2,TPR,NUP214,POM121	4/43
3_Member	GO Biological Processes	GO:0050657	nucleic acid transport	-4.72709	-2.39983	5903,7175,8021,9793,9883,100101267	RANBP2,TPR,NUP214,CKAP5,POM121,POM121C	6/156
3_Member	GO Biological Processes	GO:0050658	RNA transport	-4.72709	-2.39983	5903,7175,8021,9793,9883,100101267	RANBP2,TPR,NUP214,CKAP5,POM121,POM121C	6/156
3_Member	Reactome Gene Sets	R-HSA-4615885	SUMOylation of DNA replication proteins	-4.72615	-2.39983	5903,7175,8021,9883	RANBP2,TPR,NUP214,POM121	4/45
3_Member	GO Biological Processes	GO:0051236	establishment of RNA localization	-4.6958	-2.37364	5903,7175,8021,9793,9883,100101267	RANBP2,TPR,NUP214,CKAP5,POM121,POM121C	6/158
3_Member	Reactome Gene Sets	R-HSA-4570464	SUMOylation of RNA binding proteins	-4.65034	-2.34659	5903,7175,8021,9883	RANBP2,TPR,NUP214,POM121	4/47
3_Member	GO Biological Processes	GO:0072594	establishment of protein localization to organelle	-4.4501	-2.18859	5469,5903,7175,8021,8943,9883,25836,100101267	MED1,RANBP2,TPR,NUP214,AP3D1,POM121,NIPBL,POM121C	8/354
3_Member	Reactome Gene Sets	R-HSA-191859	snRNP Assembly	-4.44204	-2.18859	5903,7175,8021,9883	RANBP2,TPR,NUP214,POM121	4/53
3_Member	Reactome Gene Sets	R-HSA-194441	Metabolism of non-coding RNA	-4.44204	-2.18859	5903,7175,8021,9883	RANBP2,TPR,NUP214,POM121	4/53
3_Member	KEGG Pathway	hsa03013	Nucleocytoplasmic transport	-4.40156	-2.15858	5903,7175,8021,9883,100101267	RANBP2,TPR,NUP214,POM121,POM121C	5/108
3_Member	GO Biological Processes	GO:0006403	RNA localization	-4.39135	-2.1518	5903,7175,8021,9793,9883,100101267	RANBP2,TPR,NUP214,CKAP5,POM121,POM121C	6/179
3_Member	Reactome Gene Sets	R-HSA-913531	Interferon Signaling	-4.33722	-2.11444	1981,1982,5903,7175,8021,8672,9883	EIF4G1,EIF4G2,RANBP2,TPR,NUP214,EIF4G3,POM121	7/269
3_Member	Reactome Gene Sets	R-HSA-6784531	tRNA processing in the nucleus	-4.3167	-2.10045	5903,7175,8021,9883	RANBP2,TPR,NUP214,POM121	4/57
3_Member	GO Biological Processes	GO:0034504	protein localization to nucleus	-4.23459	-2.03737	5469,5903,7175,8021,9883,100101267	MED1,RANBP2,TPR,NUP214,POM121,POM121C	6/191
3_Member	Reactome Gene Sets	R-HSA-9705683	SARS-CoV-2-host interactions	-4.08842	-1.91825	5903,7082,7175,8021,9883,23367	RANBP2,TJP1,TPR,NUP214,POM121,LARP1	6/203
3_Member	Reactome Gene Sets	R-HSA-9705671	SARS-CoV-2 activates/modulates innate and adaptive immune responses	-4.08252	-1.91526	5903,7175,8021,9883,23367	RANBP2,TPR,NUP214,POM121,LARP1	5/126
3_Member	GO Biological Processes	GO:0051028	mRNA transport	-4.01836	-1.86814	5903,7175,8021,9883,100101267	RANBP2,TPR,NUP214,POM121,POM121C	5/130
3_Member	Reactome Gene Sets	R-HSA-162909	Host Interactions of HIV factors	-4.01836	-1.86814	164,5903,7175,8021,9883	AP1G1,RANBP2,TPR,NUP214,POM121	5/130
3_Member	GO Biological Processes	GO:0051168	nuclear export	-3.97165	-1.82969	5903,7175,8021,9883,100101267	RANBP2,TPR,NUP214,POM121,POM121C	5/133
3_Member	Reactome Gene Sets	R-HSA-9609690	HCMV Early Events	-3.94114	-1.80998	5903,7175,8021,9611,9883	RANBP2,TPR,NUP214,NCOR1,POM121	5/135
3_Member	Reactome Gene Sets	R-HSA-168273	Influenza Viral RNA Transcription and Replication	-3.92607	-1.79756	5903,6125,7175,8021,9883	RANBP2,RPL5,TPR,NUP214,POM121	5/136
3_Member	Reactome Gene Sets	R-HSA-70171	Glycolysis	-3.89512	-1.77918	5903,7175,8021,9883	RANBP2,TPR,NUP214,POM121	4/73
3_Member	Reactome Gene Sets	R-HSA-159236	Transport of Mature mRNA derived from an Intron-Containing Transcript	-3.84951	-1.7492	5903,7175,8021,9883	RANBP2,TPR,NUP214,POM121	4/75
3_Member	GO Biological Processes	GO:0015931	nucleobase-containing compound transport	-3.84395	-1.74857	5903,7175,8021,9793,9883,100101267	RANBP2,TPR,NUP214,CKAP5,POM121,POM121C	6/225
3_Member	Reactome Gene Sets	R-HSA-70326	Glucose metabolism	-3.65926	-1.60147	5903,7175,8021,9883	RANBP2,TPR,NUP214,POM121	4/84
3_Member	Reactome Gene Sets	R-HSA-72202	Transport of Mature Transcript to Cytoplasm	-3.65926	-1.60147	5903,7175,8021,9883	RANBP2,TPR,NUP214,POM121	4/84
3_Member	GO Biological Processes	GO:0006405	RNA export from nucleus	-3.63949	-1.58618	7175,8021,9883,100101267	TPR,NUP214,POM121,POM121C	4/85
3_Member	Reactome Gene Sets	R-HSA-168255	Influenza Infection	-3.63505	-1.58395	5903,6125,7175,8021,9883	RANBP2,RPL5,TPR,NUP214,POM121	5/157
3_Member	GO Biological Processes	GO:0006913	nucleocytoplasmic transport	-3.60627	-1.56178	5469,5903,7175,8021,9883,100101267	MED1,RANBP2,TPR,NUP214,POM121,POM121C	6/249
3_Member	Reactome Gene Sets	R-HSA-9609646	HCMV Infection	-3.59701	-1.55894	5903,7175,8021,9611,9883	RANBP2,TPR,NUP214,NCOR1,POM121	5/160
3_Member	GO Biological Processes	GO:0051169	nuclear transport	-3.59694	-1.55894	5469,5903,7175,8021,9883,100101267	MED1,RANBP2,TPR,NUP214,POM121,POM121C	6/250
3_Member	Reactome Gene Sets	R-HSA-5619102	SLC transporter disorders	-3.40318	-1.40618	5903,7175,8021,9883	RANBP2,TPR,NUP214,POM121	4/98
3_Member	Reactome Gene Sets	R-HSA-5578749	Transcriptional regulation by small RNAs	-3.28963	-1.32286	5903,7175,8021,9883	RANBP2,TPR,NUP214,POM121	4/105
3_Member	Reactome Gene Sets	R-HSA-72306	tRNA processing	-3.2587	-1.30451	5903,7175,8021,9883	RANBP2,TPR,NUP214,POM121	4/107
3_Member	WikiPathways	WP3998	Prader Willi and Angelman syndrome	-3.21346	-1.28004	5903,7175,8021,9883	RANBP2,TPR,NUP214,POM121	4/110
3_Member	Reactome Gene Sets	R-HSA-9694516	SARS-CoV-2 Infection	-3.18587	-1.25582	5903,7082,7175,8021,9883,23367	RANBP2,TJP1,TPR,NUP214,POM121,LARP1	6/299
3_Member	Reactome Gene Sets	R-HSA-9610379	HCMV Late Events	-3.1269	-1.20843	5903,7175,8021,9883	RANBP2,TPR,NUP214,POM121	4/116
3_Member	Reactome Gene Sets	R-HSA-211000	Gene Silencing by RNA	-2.85864	-0.992409	5903,7175,8021,9883	RANBP2,TPR,NUP214,POM121	4/137
3_Member	Reactome Gene Sets	R-HSA-5619115	Disorders of transmembrane transporters	-2.46418	-0.684314	5903,7175,8021,9883	RANBP2,TPR,NUP214,POM121	4/176
3_Member	KEGG Pathway	hsa05014	Amyotrophic lateral sclerosis	-2.0058	-0.304914	5903,7175,8021,9883,100101267	RANBP2,TPR,NUP214,POM121,POM121C	5/371
4_Summary	Reactome Gene Sets	R-HSA-199991	Membrane Trafficking	-7.31494	-4.01298	164,1314,1523,1785,2017,2580,2801,6709,7082,9321,9493,9919,22848,23095,8943,5339,9897,23317	AP1G1,COPA,CUX1,DNM2,CTTN,GAK,GOLGA2,SPTAN1,TJP1,TRIP11,KIF23,SEC16A,AAK1,KIF1B,AP3D1,PLEC,WASHC5,DNAJC13	18/-
4_Member	Reactome Gene Sets	R-HSA-199991	Membrane Trafficking	-7.31494	-4.01298	164,1314,1523,1785,2017,2580,2801,6709,7082,9321,9493,9919,22848,23095	AP1G1,COPA,CUX1,DNM2,CTTN,GAK,GOLGA2,SPTAN1,TJP1,TRIP11,KIF23,SEC16A,AAK1,KIF1B	14/635
4_Member	Reactome Gene Sets	R-HSA-5653656	Vesicle-mediated transport	-6.99742	-3.76802	164,1314,1523,1785,2017,2580,2801,6709,7082,9321,9493,9919,22848,23095	AP1G1,COPA,CUX1,DNM2,CTTN,GAK,GOLGA2,SPTAN1,TJP1,TRIP11,KIF23,SEC16A,AAK1,KIF1B	14/674
4_Member	GO Biological Processes	GO:0048193	Golgi vesicle transport	-6.07792	-3.26605	164,1314,1523,1785,2580,2801,8943,9321,9919	AP1G1,COPA,CUX1,DNM2,GAK,GOLGA2,AP3D1,TRIP11,SEC16A	9/289
4_Member	GO Biological Processes	GO:0010256	endomembrane system organization	-3.79306	-1.70739	164,2580,2801,5339,8943,9321,9897,9919,23317	AP1G1,GAK,GOLGA2,PLEC,AP3D1,TRIP11,WASHC5,SEC16A,DNAJC13	9/562
4_Member	GO Biological Processes	GO:0006888	endoplasmic reticulum to Golgi vesicle-mediated transport	-2.99301	-1.10155	1314,2801,9321,9919	COPA,GOLGA2,TRIP11,SEC16A	4/126
4_Member	GO Biological Processes	GO:0007030	Golgi organization	-2.7903	-0.945258	2580,2801,9321,9919	GAK,GOLGA2,TRIP11,SEC16A	4/143
4_Member	Reactome Gene Sets	R-HSA-199977	ER to Golgi Anterograde Transport	-2.66274	-0.843133	1314,2801,6709,9919	COPA,GOLGA2,SPTAN1,SEC16A	4/155
4_Member	Reactome Gene Sets	R-HSA-948021	Transport to the Golgi and subsequent modification	-2.37888	-0.613026	1314,2801,6709,9919	COPA,GOLGA2,SPTAN1,SEC16A	4/186
4_Member	Reactome Gene Sets	R-HSA-6807878	COPI-mediated anterograde transport	-2.26829	-0.528084	1314,2801,6709	COPA,GOLGA2,SPTAN1	3/101
5_Summary	GO Biological Processes	GO:0006974	DNA damage response	-7.02939	-3.76802	322,1108,2073,4361,4841,6117,6880,7158,8450,9112,11169,22938,23347,25836,55183	APBB1,CHD4,ERCC5,MRE11,NONO,RPA1,TAF9,TP53BP1,CUL4B,MTA1,WDHD1,SNW1,SMCHD1,NIPBL,RIF1	15/-
5_Member	GO Biological Processes	GO:0006974	DNA damage response	-7.02939	-3.76802	322,1108,2073,4361,4841,6117,6880,7158,8450,9112,11169,22938,23347,25836,55183	APBB1,CHD4,ERCC5,MRE11,NONO,RPA1,TAF9,TP53BP1,CUL4B,MTA1,WDHD1,SNW1,SMCHD1,NIPBL,RIF1	15/781
5_Member	GO Biological Processes	GO:0006281	DNA repair	-6.58241	-3.53685	1108,2073,4361,4841,6117,7158,8450,9112,11169,23347,25836,55183	CHD4,ERCC5,MRE11,NONO,RPA1,TP53BP1,CUL4B,MTA1,WDHD1,SMCHD1,NIPBL,RIF1	12/515
5_Member	GO Biological Processes	GO:0006302	double-strand break repair	-5.98687	-3.23459	1108,2073,4361,6117,7158,9112,23347,25836	CHD4,ERCC5,MRE11,RPA1,TP53BP1,MTA1,SMCHD1,NIPBL	8/218
5_Member	GO Biological Processes	GO:0006259	DNA metabolic process	-4.9933	-2.58445	1108,2073,4361,4841,6117,7158,8450,9112,11169,23347,25836,55183	CHD4,ERCC5,MRE11,NONO,RPA1,TP53BP1,CUL4B,MTA1,WDHD1,SMCHD1,NIPBL,RIF1	12/734
5_Member	GO Biological Processes	GO:0000724	double-strand break repair via homologous recombination	-4.16591	-1.9779	1108,2073,4361,6117,25836	CHD4,ERCC5,MRE11,RPA1,NIPBL	5/121
5_Member	GO Biological Processes	GO:0000725	recombinational repair	-4.06627	-1.90736	1108,2073,4361,6117,25836	CHD4,ERCC5,MRE11,RPA1,NIPBL	5/127
5_Member	GO Biological Processes	GO:0006310	DNA recombination	-3.62507	-1.57618	1108,2073,4361,4841,6117,25836	CHD4,ERCC5,MRE11,NONO,RPA1,NIPBL	6/247
5_Member	Reactome Gene Sets	R-HSA-5696400	Dual Incision in GG-NER	-3.39656	-1.40151	2073,6117,8450	ERCC5,RPA1,CUL4B	3/41
5_Member	Reactome Gene Sets	R-HSA-5696395	Formation of Incision Complex in GG-NER	-3.33517	-1.35543	2073,6117,8450	ERCC5,RPA1,CUL4B	3/43
5_Member	WikiPathways	WP4753	Nucleotide excision repair	-3.3056	-1.33332	2073,6117,8450	ERCC5,RPA1,CUL4B	3/44
5_Member	WikiPathways	WP4946	DNA repair pathways full network	-3.07187	-1.16309	2073,4361,6117,8450	ERCC5,MRE11,RPA1,CUL4B	4/120
5_Member	KEGG Pathway	hsa03420	Nucleotide excision repair	-2.84959	-0.987686	2073,6117,8450	ERCC5,RPA1,CUL4B	3/63
5_Member	Reactome Gene Sets	R-HSA-6782135	Dual incision in TC-NER	-2.82984	-0.973629	2073,6117,8450	ERCC5,RPA1,CUL4B	3/64
5_Member	Reactome Gene Sets	R-HSA-6781827	Transcription-Coupled Nucleotide Excision Repair (TC-NER)	-2.59964	-0.790317	2073,6117,8450	ERCC5,RPA1,CUL4B	3/77
5_Member	Reactome Gene Sets	R-HSA-5696399	Global Genome Nucleotide Excision Repair (GG-NER)	-2.4925	-0.709055	2073,6117,8450	ERCC5,RPA1,CUL4B	3/84
5_Member	Reactome Gene Sets	R-HSA-5696398	Nucleotide Excision Repair	-2.17674	-0.449336	2073,6117,8450	ERCC5,RPA1,CUL4B	3/109
6_Summary	GO Biological Processes	GO:0031032	actomyosin structure organization	-6.55276	-3.53685	1785,2037,5339,7082,8476,8826,9124,2801,6651,7175,9493,9793,9897,55660,140710,151246	DNM2,EPB41L2,PLEC,TJP1,CDC42BPA,IQGAP1,PDLIM1,GOLGA2,SON,TPR,KIF23,CKAP5,WASHC5,PRPF40A,MTCL2,SGO2	16/-
6_Member	GO Biological Processes	GO:0031032	actomyosin structure organization	-6.55276	-3.53685	1785,2037,5339,7082,8476,8826,9124	DNM2,EPB41L2,PLEC,TJP1,CDC42BPA,IQGAP1,PDLIM1	7/124
6_Member	GO Biological Processes	GO:0051301	cell division	-6.53778	-3.53685	2037,2801,5339,6651,7175,8826,9493,9793,9897,55660,140710,151246	EPB41L2,GOLGA2,PLEC,SON,TPR,IQGAP1,KIF23,CKAP5,WASHC5,PRPF40A,MTCL2,SGO2	12/520
6_Member	GO Biological Processes	GO:0010761	fibroblast migration	-4.41372	-2.16379	5339,8826,9124	PLEC,IQGAP1,PDLIM1	3/19
6_Member	GO Biological Processes	GO:0061640	cytoskeleton-dependent cytokinesis	-4.32591	-2.10641	5339,6651,8826,9493,9897	PLEC,SON,IQGAP1,KIF23,WASHC5	5/112
6_Member	GO Biological Processes	GO:0000910	cytokinesis	-4.28918	-2.07616	5339,6651,8826,9493,9897	PLEC,SON,IQGAP1,KIF23,WASHC5	5/114
6_Member	GO Biological Processes	GO:0030866	cortical actin cytoskeleton organization	-3.36547	-1.38196	2037,5339,8826	EPB41L2,PLEC,IQGAP1	3/42
6_Member	GO Biological Processes	GO:0030865	cortical cytoskeleton organization	-3.11673	-1.1999	2037,5339,8826	EPB41L2,PLEC,IQGAP1	3/51
6_Member	GO Biological Processes	GO:0000281	mitotic cytokinesis	-2.5072	-0.717732	6651,8826,9493	SON,IQGAP1,KIF23	3/83
7_Summary	GO Biological Processes	GO:0009895	negative regulation of catabolic process	-6.29022	-3.36811	1981,1982,2801,6125,6880,7812,8473,9611,23077,23367,8672,7175,23019,2017,140710,4301,8826,9898	EIF4G1,EIF4G2,GOLGA2,RPL5,TAF9,CSDE1,OGT,NCOR1,MYCBP2,LARP1,EIF4G3,TPR,CNOT1,CTTN,MTCL2,AFDN,IQGAP1,UBAP2L	18/-
7_Member	GO Biological Processes	GO:0009895	negative regulation of catabolic process	-6.29022	-3.36811	1981,1982,2801,6125,6880,7812,8473,9611,23077,23367	EIF4G1,EIF4G2,GOLGA2,RPL5,TAF9,CSDE1,OGT,NCOR1,MYCBP2,LARP1	10/356
7_Member	GO Biological Processes	GO:0045727	positive regulation of translation	-6.28009	-3.36811	1981,1982,6125,7812,8473,8672,23367	EIF4G1,EIF4G2,RPL5,CSDE1,OGT,EIF4G3,LARP1	7/136
7_Member	GO Biological Processes	GO:0006446	regulation of translational initiation	-6.25848	-3.36229	1981,1982,7175,7812,8672,23367	EIF4G1,EIF4G2,TPR,CSDE1,EIF4G3,LARP1	6/85
7_Member	GO Biological Processes	GO:0006417	regulation of translation	-4.48407	-2.21261	1981,1982,6125,7175,7812,8473,8672,23019,23367	EIF4G1,EIF4G2,RPL5,TPR,CSDE1,OGT,EIF4G3,CNOT1,LARP1	9/456
7_Member	GO Biological Processes	GO:0006413	translational initiation	-4.01528	-1.86783	1981,1982,8672,23367	EIF4G1,EIF4G2,EIF4G3,LARP1	4/68
7_Member	GO Biological Processes	GO:0010506	regulation of autophagy	-2.7423	-0.908152	1981,1982,2017,2801,23367,140710	EIF4G1,EIF4G2,CTTN,GOLGA2,LARP1,MTCL2	6/365
7_Member	KEGG Pathway	hsa05416	Viral myocarditis	-2.73581	-0.904339	1981,1982,8672	EIF4G1,EIF4G2,EIF4G3	3/69
7_Member	WikiPathways	WP3888	VEGFA VEGFR2 signaling	-2.38146	-0.614337	1981,1982,4301,6125,8826,9898	EIF4G1,EIF4G2,AFDN,RPL5,IQGAP1,UBAP2L	6/432
7_Member	GO Biological Processes	GO:0010507	negative regulation of autophagy	-2.38135	-0.614337	1981,1982,2801	EIF4G1,EIF4G2,GOLGA2	3/92
7_Member	GO Biological Processes	GO:0031329	regulation of cellular catabolic process	-2.2552	-0.520381	1981,1982,2017,2801,23367,140710	EIF4G1,EIF4G2,CTTN,GOLGA2,LARP1,MTCL2	6/459
7_Member	GO Biological Processes	GO:0017148	negative regulation of translation	-2.18685	-0.457338	1981,7175,23019,23367	EIF4G1,TPR,CNOT1,LARP1	4/211
7_Member	GO Biological Processes	GO:0031330	negative regulation of cellular catabolic process	-2.09234	-0.380436	1981,1982,2801	EIF4G1,EIF4G2,GOLGA2	3/117
8_Summary	GO Biological Processes	GO:0006338	chromatin remodeling	-6.10623	-3.28139	1108,2959,3054,4361,6880,8520,9112,9219,23347,23451,25836,55183,132660,2801,6117,9493,151246	CHD4,GTF2B,HCFC1,MRE11,TAF9,HAT1,MTA1,MTA2,SMCHD1,SF3B1,NIPBL,RIF1,LIN54,GOLGA2,RPA1,KIF23,SGO2	17/-
8_Member	GO Biological Processes	GO:0006338	chromatin remodeling	-6.10623	-3.28139	1108,2959,3054,4361,6880,8520,9112,9219,23347,23451,25836,55183,132660	CHD4,GTF2B,HCFC1,MRE11,TAF9,HAT1,MTA1,MTA2,SMCHD1,SF3B1,NIPBL,RIF1,LIN54	13/682
8_Member	GO Biological Processes	GO:0051276	chromosome organization	-5.04778	-2.63134	2801,2959,4361,6117,8520,9493,23347,25836,55183,151246	GOLGA2,GTF2B,MRE11,RPA1,HAT1,KIF23,SMCHD1,NIPBL,RIF1,SGO2	10/491
8_Member	GO Biological Processes	GO:0007062	sister chromatid cohesion	-4.72615	-2.39983	2959,4361,25836,151246	GTF2B,MRE11,NIPBL,SGO2	4/45
9_Summary	Reactome Gene Sets	R-HSA-194315	Signaling by Rho GTPases	-5.93926	-3.2087	1729,2017,5903,6709,7112,8476,8826,9590,9793,11214,27237,55704,151246	DIAPH1,CTTN,RANBP2,SPTAN1,TMPO,CDC42BPA,IQGAP1,AKAP12,CKAP5,AKAP13,ARHGEF16,CCDC88A,SGO2	13/-
9_Member	Reactome Gene Sets	R-HSA-194315	Signaling by Rho GTPases	-5.93926	-3.2087	1729,2017,5903,6709,7112,8476,8826,9590,9793,11214,27237,55704,151246	DIAPH1,CTTN,RANBP2,SPTAN1,TMPO,CDC42BPA,IQGAP1,AKAP12,CKAP5,AKAP13,ARHGEF16,CCDC88A,SGO2	13/706
9_Member	Reactome Gene Sets	R-HSA-9716542	Signaling by Rho GTPases, Miro GTPases and RHOBTB3	-5.83167	-3.12179	1729,2017,5903,6709,7112,8476,8826,9590,9793,11214,27237,55704,151246	DIAPH1,CTTN,RANBP2,SPTAN1,TMPO,CDC42BPA,IQGAP1,AKAP12,CKAP5,AKAP13,ARHGEF16,CCDC88A,SGO2	13/722
9_Member	Reactome Gene Sets	R-HSA-9012999	RHO GTPase cycle	-4.53633	-2.25744	1729,6709,7112,8476,8826,9590,11214,27237,55704	DIAPH1,SPTAN1,TMPO,CDC42BPA,IQGAP1,AKAP12,AKAP13,ARHGEF16,CCDC88A	9/449
9_Member	Reactome Gene Sets	R-HSA-9013106	RHOC GTPase cycle	-3.87215	-1.76685	1729,7112,8826,11214	DIAPH1,TMPO,IQGAP1,AKAP13	4/74
9_Member	Reactome Gene Sets	R-HSA-9035034	RHOF GTPase cycle	-3.36547	-1.38196	1729,7112,9590	DIAPH1,TMPO,AKAP12	3/42
9_Member	Reactome Gene Sets	R-HSA-9013405	RHOD GTPase cycle	-3.0441	-1.13691	1729,7112,9590	DIAPH1,TMPO,AKAP12	3/54
9_Member	Reactome Gene Sets	R-HSA-8980692	RHOA GTPase cycle	-2.74649	-0.910994	1729,7112,8826,11214	DIAPH1,TMPO,IQGAP1,AKAP13	4/147
9_Member	Reactome Gene Sets	R-HSA-9013148	CDC42 GTPase cycle	-2.66274	-0.843133	7112,8476,8826,27237	TMPO,CDC42BPA,IQGAP1,ARHGEF16	4/155
10_Summary	Reactome Gene Sets	R-HSA-5633007	Regulation of TP53 Activity	-5.8054	-3.11803	1108,4361,6117,6878,6880,7159,9219,2959,23019,5469,3054,23248,79577,2975,9063,9321,8520	CHD4,MRE11,RPA1,TAF6,TAF9,TP53BP2,MTA2,GTF2B,CNOT1,MED1,HCFC1,RPRD2,CDC73,GTF3C1,PIAS2,TRIP11,HAT1	17/-
10_Member	Reactome Gene Sets	R-HSA-5633007	Regulation of TP53 Activity	-5.8054	-3.11803	1108,4361,6117,6878,6880,7159,9219	CHD4,MRE11,RPA1,TAF6,TAF9,TP53BP2,MTA2	7/160
10_Member	CORUM	CORUM:493	DAB complex	-4.64854	-2.34659	2959,6878,6880	GTF2B,TAF6,TAF9	3/16
10_Member	Reactome Gene Sets	R-HSA-3700989	Transcriptional Regulation by TP53	-4.40711	-2.16067	1108,4361,6117,6878,6880,7159,9219,23019	CHD4,MRE11,RPA1,TAF6,TAF9,TP53BP2,MTA2,CNOT1	8/359
10_Member	GO Biological Processes	GO:0051123	RNA polymerase II preinitiation complex assembly	-4.20041	-2.00628	2959,5469,6878,6880	GTF2B,MED1,TAF6,TAF9	4/61
10_Member	CORUM	CORUM:5386	MLL1-WDR5 complex	-3.94275	-1.80998	3054,6878,6880	HCFC1,TAF6,TAF9	3/27
10_Member	CORUM	CORUM:1257	ALL-1 supercomplex	-3.89464	-1.77918	6878,6880,9219	TAF6,TAF9,MTA2	3/28
10_Member	Reactome Gene Sets	R-HSA-6807505	RNA polymerase II transcribes snRNA genes	-3.87215	-1.76685	2959,6878,6880,23248	GTF2B,TAF6,TAF9,RPRD2	4/74
10_Member	GO Biological Processes	GO:0070897	transcription preinitiation complex assembly	-3.84951	-1.7492	2959,5469,6878,6880	GTF2B,MED1,TAF6,TAF9	4/75
10_Member	Reactome Gene Sets	R-HSA-674695	RNA Polymerase II Pre-transcription Events	-3.72014	-1.64161	2959,6878,6880,79577	GTF2B,TAF6,TAF9,CDC73	4/81
10_Member	Reactome Gene Sets	R-HSA-6804756	Regulation of TP53 Activity through Phosphorylation	-3.50775	-1.49278	4361,6117,6878,6880	MRE11,RPA1,TAF6,TAF9	4/92
10_Member	GO Biological Processes	GO:0006352	DNA-templated transcription initiation	-3.45239	-1.44749	2959,2975,5469,6878,6880	GTF2B,GTF3C1,MED1,TAF6,TAF9	5/172
10_Member	WikiPathways	WP405	Eukaryotic transcription initiation	-3.36547	-1.38196	2959,6878,6880	GTF2B,TAF6,TAF9	3/42
10_Member	KEGG Pathway	hsa03022	Basal transcription factors	-3.3056	-1.33332	2959,6878,6880	GTF2B,TAF6,TAF9	3/44
10_Member	GO Biological Processes	GO:0042789	mRNA transcription by RNA polymerase II	-3.24855	-1.29613	5469,6878,6880	MED1,TAF6,TAF9	3/46
10_Member	Reactome Gene Sets	R-HSA-167161	HIV Transcription Initiation	-3.221	-1.28589	2959,6878,6880	GTF2B,TAF6,TAF9	3/47
10_Member	Reactome Gene Sets	R-HSA-167162	RNA Polymerase II HIV Promoter Escape	-3.221	-1.28589	2959,6878,6880	GTF2B,TAF6,TAF9	3/47
10_Member	Reactome Gene Sets	R-HSA-73776	RNA Polymerase II Promoter Escape	-3.221	-1.28589	2959,6878,6880	GTF2B,TAF6,TAF9	3/47
10_Member	Reactome Gene Sets	R-HSA-73779	RNA Polymerase II Transcription Pre-Initiation And Promoter Opening	-3.221	-1.28589	2959,6878,6880	GTF2B,TAF6,TAF9	3/47
10_Member	Reactome Gene Sets	R-HSA-75953	RNA Polymerase II Transcription Initiation	-3.221	-1.28589	2959,6878,6880	GTF2B,TAF6,TAF9	3/47
10_Member	Reactome Gene Sets	R-HSA-76042	RNA Polymerase II Transcription Initiation And Promoter Clearance	-3.221	-1.28589	2959,6878,6880	GTF2B,TAF6,TAF9	3/47
10_Member	GO Biological Processes	GO:0006351	DNA-templated transcription	-3.17099	-1.24262	2959,2975,5469,6878,6880,9063,9321,79577	GTF2B,GTF3C1,MED1,TAF6,TAF9,PIAS2,TRIP11,CDC73	8/546
10_Member	GO Biological Processes	GO:0009299	mRNA transcription	-3.14196	-1.22022	5469,6878,6880	MED1,TAF6,TAF9	3/50
10_Member	GO Biological Processes	GO:0065004	protein-DNA complex assembly	-2.89249	-1.01953	2959,5469,6878,6880,8520	GTF2B,MED1,TAF6,TAF9,HAT1	5/229
10_Member	GO Biological Processes	GO:0060261	positive regulation of transcription initiation by RNA polymerase II	-2.84959	-0.987686	5469,6878,6880	MED1,TAF6,TAF9	3/63
10_Member	GO Biological Processes	GO:0006367	transcription initiation at RNA polymerase II promoter	-2.84702	-0.986543	2959,5469,6878,6880	GTF2B,MED1,TAF6,TAF9	4/138
10_Member	GO Biological Processes	GO:2000144	positive regulation of DNA-templated transcription initiation	-2.73581	-0.904339	5469,6878,6880	MED1,TAF6,TAF9	3/69
10_Member	Reactome Gene Sets	R-HSA-167172	Transcription of the HIV genome	-2.71788	-0.889077	2959,6878,6880	GTF2B,TAF6,TAF9	3/70
10_Member	GO Biological Processes	GO:0060260	regulation of transcription initiation by RNA polymerase II	-2.64883	-0.831822	5469,6878,6880	MED1,TAF6,TAF9	3/74
10_Member	GO Biological Processes	GO:2000142	regulation of DNA-templated transcription initiation	-2.52209	-0.728971	5469,6878,6880	MED1,TAF6,TAF9	3/82
10_Member	GO Biological Processes	GO:0006366	transcription by RNA polymerase II	-2.49707	-0.709055	2959,5469,6878,6880,9321,79577	GTF2B,MED1,TAF6,TAF9,TRIP11,CDC73	6/409
11_Summary	GO Biological Processes	GO:0140238	presynaptic endocytosis	-5.80418	-3.11803	164,1785,2580,8943,22848,23095,9919,9321,4131,9897,23317,2017,9493	AP1G1,DNM2,GAK,AP3D1,AAK1,KIF1B,SEC16A,TRIP11,MAP1B,WASHC5,DNAJC13,CTTN,KIF23	13/-
11_Member	GO Biological Processes	GO:0140238	presynaptic endocytosis	-5.80418	-3.11803	164,1785,2580,8943,22848	AP1G1,DNM2,GAK,AP3D1,AAK1	5/56
11_Member	GO Biological Processes	GO:0070142	synaptic vesicle budding	-5.17372	-2.70612	164,1785,8943	AP1G1,DNM2,AP3D1	3/11
11_Member	GO Biological Processes	GO:0048489	synaptic vesicle transport	-5.11867	-2.68069	164,1785,8943,23095	AP1G1,DNM2,AP3D1,KIF1B	4/36
11_Member	GO Biological Processes	GO:0097479	synaptic vesicle localization	-4.68781	-2.37338	164,1785,8943,23095	AP1G1,DNM2,AP3D1,KIF1B	4/46
11_Member	GO Biological Processes	GO:0006892	post-Golgi vesicle-mediated transport	-4.54154	-2.25889	164,1785,2580,8943,9919	AP1G1,DNM2,GAK,AP3D1,SEC16A	5/101
11_Member	GO Biological Processes	GO:0051650	establishment of vesicle localization	-4.47415	-2.20635	164,1785,8943,9321,9919,23095	AP1G1,DNM2,AP3D1,TRIP11,SEC16A,KIF1B	6/173
11_Member	GO Biological Processes	GO:0048488	synaptic vesicle endocytosis	-4.37815	-2.14539	164,1785,2580,8943	AP1G1,DNM2,GAK,AP3D1	4/55
11_Member	GO Biological Processes	GO:0006896	Golgi to vacuole transport	-4.34425	-2.11817	164,2580,8943	AP1G1,GAK,AP3D1	3/20
11_Member	GO Biological Processes	GO:0051648	vesicle localization	-4.27274	-2.06927	164,1785,8943,9321,9919,23095	AP1G1,DNM2,AP3D1,TRIP11,SEC16A,KIF1B	6/188
11_Member	GO Biological Processes	GO:0036465	synaptic vesicle recycling	-4.14529	-1.9603	164,1785,2580,8943	AP1G1,DNM2,GAK,AP3D1	4/63
11_Member	GO Biological Processes	GO:0006900	vesicle budding from membrane	-3.69958	-1.6234	164,1785,8943,9919	AP1G1,DNM2,AP3D1,SEC16A	4/82
11_Member	GO Biological Processes	GO:0099003	vesicle-mediated transport in synapse	-3.6739	-1.60931	164,1785,2580,8943,22848	AP1G1,DNM2,GAK,AP3D1,AAK1	5/154
11_Member	GO Biological Processes	GO:0051656	establishment of organelle localization	-3.19328	-1.26155	164,1785,4131,8943,9321,9919,23095	AP1G1,DNM2,MAP1B,AP3D1,TRIP11,SEC16A,KIF1B	7/414
11_Member	Reactome Gene Sets	R-HSA-432722	Golgi Associated Vesicle Biogenesis	-2.99802	-1.10492	164,1785,2580	AP1G1,DNM2,GAK	3/56
11_Member	GO Biological Processes	GO:0016050	vesicle organization	-2.86593	-0.998249	164,1785,8943,9897,9919,23317	AP1G1,DNM2,AP3D1,WASHC5,SEC16A,DNAJC13	6/345
11_Member	GO Biological Processes	GO:0099504	synaptic vesicle cycle	-2.77922	-0.935556	164,1785,2580,8943	AP1G1,DNM2,GAK,AP3D1	4/144
11_Member	Reactome Gene Sets	R-HSA-8856828	Clathrin-mediated endocytosis	-2.75731	-0.916392	1785,2017,2580,22848	DNM2,CTTN,GAK,AAK1	4/146
11_Member	GO Biological Processes	GO:0006897	endocytosis	-2.70677	-0.87929	164,1785,2017,2580,8943,22848,23317	AP1G1,DNM2,CTTN,GAK,AP3D1,AAK1,DNAJC13	7/503
11_Member	Reactome Gene Sets	R-HSA-199992	trans-Golgi Network Vesicle Budding	-2.68284	-0.859317	164,1785,2580	AP1G1,DNM2,GAK	3/72
11_Member	GO Biological Processes	GO:0006898	receptor-mediated endocytosis	-2.5837	-0.779428	1785,2017,2580,23317	DNM2,CTTN,GAK,DNAJC13	4/163
11_Member	GO Biological Processes	GO:0051640	organelle localization	-2.53512	-0.738313	164,1785,4131,8943,9321,9919,23095	AP1G1,DNM2,MAP1B,AP3D1,TRIP11,SEC16A,KIF1B	7/540
11_Member	Reactome Gene Sets	R-HSA-2132295	MHC class II antigen presentation	-2.03316	-0.330292	164,1785,9493	AP1G1,DNM2,KIF23	3/123
12_Summary	GO Biological Processes	GO:0007059	chromosome segregation	-5.58242	-2.92927	2801,2959,4361,9493,9611,9897,25836,140710,151246,5339,6125,7812,9898,1785,4131,6651,9793,9857,55704,7175,8450,8826,11169,1729,6117,24149	GOLGA2,GTF2B,MRE11,KIF23,NCOR1,WASHC5,NIPBL,MTCL2,SGO2,PLEC,RPL5,CSDE1,UBAP2L,DNM2,MAP1B,SON,CKAP5,CEP350,CCDC88A,TPR,CUL4B,IQGAP1,WDHD1,DIAPH1,RPA1,ZNF318	26/-
12_Member	GO Biological Processes	GO:0007059	chromosome segregation	-5.58242	-2.92927	2801,2959,4361,9493,9611,9897,25836,140710,151246	GOLGA2,GTF2B,MRE11,KIF23,NCOR1,WASHC5,NIPBL,MTCL2,SGO2	9/332
12_Member	GO Biological Processes	GO:0140694	non-membrane-bounded organelle assembly	-5.41627	-2.80661	2801,2959,5339,6125,7812,9493,9611,9897,9898	GOLGA2,GTF2B,PLEC,RPL5,CSDE1,KIF23,NCOR1,WASHC5,UBAP2L	9/348
12_Member	GO Biological Processes	GO:0000226	microtubule cytoskeleton organization	-5.3791	-2.80661	1785,2801,2959,4131,6651,9493,9611,9793,9857,9897,55704	DNM2,GOLGA2,GTF2B,MAP1B,SON,KIF23,NCOR1,CKAP5,CEP350,WASHC5,CCDC88A	11/557
12_Member	GO Biological Processes	GO:0000278	mitotic cell cycle	-5.11556	-2.68069	1785,2801,4361,6651,7175,8450,8826,9493,9793,11169,25836	DNM2,GOLGA2,MRE11,SON,TPR,CUL4B,IQGAP1,KIF23,CKAP5,WDHD1,NIPBL	11/594
12_Member	GO Biological Processes	GO:1903047	mitotic cell cycle process	-4.89056	-2.5138	1785,2801,4361,6651,7175,8450,8826,9493,9793,25836	DNM2,GOLGA2,MRE11,SON,TPR,CUL4B,IQGAP1,KIF23,CKAP5,NIPBL	10/512
12_Member	GO Biological Processes	GO:0007051	spindle organization	-4.6345	-2.33648	2801,2959,9493,9611,9793,9897	GOLGA2,GTF2B,KIF23,NCOR1,CKAP5,WASHC5	6/162
12_Member	GO Biological Processes	GO:0051225	spindle assembly	-4.58346	-2.28933	2801,2959,9493,9611,9897	GOLGA2,GTF2B,KIF23,NCOR1,WASHC5	5/99
12_Member	GO Biological Processes	GO:0051258	protein polymerization	-4.5005	-2.22534	1729,1785,2801,9793,9897	DIAPH1,DNM2,GOLGA2,CKAP5,WASHC5	5/103
12_Member	GO Biological Processes	GO:0051321	meiotic cell cycle	-3.55092	-1.51932	2801,4361,6117,9897,24149,151246	GOLGA2,MRE11,RPA1,WASHC5,ZNF318,SGO2	6/255
12_Member	GO Biological Processes	GO:0098813	nuclear chromosome segregation	-2.85114	-0.987686	2801,4361,9493,9897,25836	GOLGA2,MRE11,KIF23,WASHC5,NIPBL	5/234
12_Member	GO Biological Processes	GO:0045132	meiotic chromosome segregation	-2.42175	-0.647771	2801,4361,9897	GOLGA2,MRE11,WASHC5	3/89
12_Member	GO Biological Processes	GO:0007098	centrosome cycle	-2.3552	-0.595053	1785,2801,9793	DNM2,GOLGA2,CKAP5	3/94
12_Member	GO Biological Processes	GO:0007052	mitotic spindle organization	-2.31711	-0.567049	2801,9493,9793	GOLGA2,KIF23,CKAP5	3/97
12_Member	GO Biological Processes	GO:0000280	nuclear division	-2.2629	-0.523779	2801,4361,9493,9897,25836	GOLGA2,MRE11,KIF23,WASHC5,NIPBL	5/321
12_Member	GO Biological Processes	GO:0031023	microtubule organizing center organization	-2.18777	-0.457338	1785,2801,9793	DNM2,GOLGA2,CKAP5	3/108
12_Member	GO Biological Processes	GO:0048285	organelle fission	-2.1184	-0.398302	2801,4361,9493,9897,25836	GOLGA2,MRE11,KIF23,WASHC5,NIPBL	5/348
13_Summary	GO Biological Processes	GO:0045787	positive regulation of cell cycle	-5.51907	-2.87469	1981,3054,5469,6840,7175,8450,9493,26057,79577,322,4361,7158,55660,8826	EIF4G1,HCFC1,MED1,SVIL,TPR,CUL4B,KIF23,ANKRD17,CDC73,APBB1,MRE11,TP53BP1,PRPF40A,IQGAP1	14/-
13_Member	GO Biological Processes	GO:0045787	positive regulation of cell cycle	-5.51907	-2.87469	1981,3054,5469,6840,7175,8450,9493,26057,79577	EIF4G1,HCFC1,MED1,SVIL,TPR,CUL4B,KIF23,ANKRD17,CDC73	9/338
13_Member	GO Biological Processes	GO:0090068	positive regulation of cell cycle process	-5.30928	-2.76255	1981,5469,6840,7175,8450,9493,26057,79577	EIF4G1,MED1,SVIL,TPR,CUL4B,KIF23,ANKRD17,CDC73	8/269
13_Member	GO Biological Processes	GO:0010564	regulation of cell cycle process	-4.88867	-2.5138	322,1981,4361,5469,6840,7158,7175,8450,9493,26057,55660,79577	APBB1,EIF4G1,MRE11,MED1,SVIL,TP53BP1,TPR,CUL4B,KIF23,ANKRD17,PRPF40A,CDC73	12/752
13_Member	GO Biological Processes	GO:1902808	positive regulation of cell cycle G1/S phase transition	-3.96611	-1.82688	1981,8450,26057,79577	EIF4G1,CUL4B,ANKRD17,CDC73	4/70
13_Member	GO Biological Processes	GO:1901987	regulation of cell cycle phase transition	-3.66389	-1.60157	322,1981,4361,7158,7175,8450,26057,79577	APBB1,EIF4G1,MRE11,TP53BP1,TPR,CUL4B,ANKRD17,CDC73	8/460
13_Member	GO Biological Processes	GO:1901989	positive regulation of cell cycle phase transition	-3.07187	-1.16309	1981,8450,26057,79577	EIF4G1,CUL4B,ANKRD17,CDC73	4/120
13_Member	GO Biological Processes	GO:1902806	regulation of cell cycle G1/S phase transition	-3.03215	-1.12947	322,1981,8450,26057,79577	APBB1,EIF4G1,CUL4B,ANKRD17,CDC73	5/213
13_Member	GO Biological Processes	GO:1900087	positive regulation of G1/S transition of mitotic cell cycle	-2.97564	-1.08714	1981,8450,26057	EIF4G1,CUL4B,ANKRD17	3/57
13_Member	GO Biological Processes	GO:1901990	regulation of mitotic cell cycle phase transition	-2.76636	-0.924073	1981,4361,7175,8450,26057,79577	EIF4G1,MRE11,TPR,CUL4B,ANKRD17,CDC73	6/361
13_Member	GO Biological Processes	GO:0007346	regulation of mitotic cell cycle	-2.58911	-0.78232	1981,4361,7175,8450,8826,26057,79577	EIF4G1,MRE11,TPR,CUL4B,IQGAP1,ANKRD17,CDC73	7/528
13_Member	GO Biological Processes	GO:2000045	regulation of G1/S transition of mitotic cell cycle	-2.37064	-0.605933	1981,8450,26057,79577	EIF4G1,CUL4B,ANKRD17,CDC73	4/187
13_Member	GO Biological Processes	GO:1901992	positive regulation of mitotic cell cycle phase transition	-2.25641	-0.52052	1981,8450,26057	EIF4G1,CUL4B,ANKRD17	3/102
14_Summary	Reactome Gene Sets	R-HSA-3247509	Chromatin modifying enzymes	-5.29746	-2.76255	1108,3054,6880,8473,8520,9112,9219,9611,5469,5903,23451	CHD4,HCFC1,TAF9,OGT,HAT1,MTA1,MTA2,NCOR1,MED1,RANBP2,SF3B1	11/-
14_Member	Reactome Gene Sets	R-HSA-3247509	Chromatin modifying enzymes	-5.29746	-2.76255	1108,3054,6880,8473,8520,9112,9219,9611	CHD4,HCFC1,TAF9,OGT,HAT1,MTA1,MTA2,NCOR1	8/270
14_Member	Reactome Gene Sets	R-HSA-4839726	Chromatin organization	-5.29746	-2.76255	1108,3054,6880,8473,8520,9112,9219,9611	CHD4,HCFC1,TAF9,OGT,HAT1,MTA1,MTA2,NCOR1	8/270
14_Member	CORUM	CORUM:632	Anti-HDAC2 complex	-4.56533	-2.27888	1108,9112,9219	CHD4,MTA1,MTA2	3/17
14_Member	Reactome Gene Sets	R-HSA-9843745	Adipogenesis	-4.38237	-2.14623	1108,5469,9112,9219,9611	CHD4,MED1,MTA1,MTA2,NCOR1	5/109
14_Member	Canonical Pathways	M101	PID HDAC CLASSI PATHWAY	-4.06601	-1.90736	1108,5903,9219,9611	CHD4,RANBP2,MTA2,NCOR1	4/66
14_Member	GO Biological Processes	GO:0042659	regulation of cell fate specification	-4.04494	-1.88912	1108,9112,9219	CHD4,MTA1,MTA2	3/25
14_Member	Reactome Gene Sets	R-HSA-9843743	Transcriptional regulation of brown and beige adipocyte differentiation	-3.80366	-1.71559	1108,9112,9219	CHD4,MTA1,MTA2	3/30
14_Member	Reactome Gene Sets	R-HSA-9844594	Transcriptional regulation of brown and beige adipocyte differentiation by EBF2	-3.80366	-1.71559	1108,9112,9219	CHD4,MTA1,MTA2	3/30
14_Member	Reactome Gene Sets	R-HSA-212165	Epigenetic regulation of gene expression	-3.56004	-1.52603	1108,3054,8473,9112,9219,23451	CHD4,HCFC1,OGT,MTA1,MTA2,SF3B1	6/254
14_Member	WikiPathways	WP4320	Effect of progerin on genes involved in progeria	-3.52949	-1.50836	1108,9112,9219	CHD4,MTA1,MTA2	3/37
14_Member	Reactome Gene Sets	R-HSA-3214815	HDACs deacetylate histones	-3.47209	-1.46319	1108,9112,9219,9611	CHD4,MTA1,MTA2,NCOR1	4/94
14_Member	Reactome Gene Sets	R-HSA-5250913	Positive epigenetic regulation of rRNA expression	-3.28963	-1.32286	1108,9112,9219,23451	CHD4,MTA1,MTA2,SF3B1	4/105
14_Member	GO Biological Processes	GO:0010453	regulation of cell fate commitment	-3.27674	-1.31535	1108,9112,9219	CHD4,MTA1,MTA2	3/45
14_Member	Reactome Gene Sets	R-HSA-73762	RNA Polymerase I Transcription Initiation	-3.221	-1.28589	1108,9112,9219	CHD4,MTA1,MTA2	3/47
14_Member	Reactome Gene Sets	R-HSA-8943724	Regulation of PTEN gene transcription	-2.89013	-1.01953	1108,9112,9219	CHD4,MTA1,MTA2	3/61
14_Member	Reactome Gene Sets	R-HSA-427389	ERCC6 (CSB) and EHMT2 (G9a) positively regulate rRNA expression	-2.6322	-0.817767	1108,9112,9219	CHD4,MTA1,MTA2	3/75
14_Member	GO Biological Processes	GO:2000736	regulation of stem cell differentiation	-2.5072	-0.717732	1108,9112,9219	CHD4,MTA1,MTA2	3/83
14_Member	Reactome Gene Sets	R-HSA-9845323	Regulation of endogenous retroelements by Piwi-interacting RNAs (piRNAs)	-2.31711	-0.567049	1108,9112,9219	CHD4,MTA1,MTA2	3/97
14_Member	Reactome Gene Sets	R-HSA-9679191	Potential therapeutics for SARS	-2.29243	-0.547871	1108,9112,9219	CHD4,MTA1,MTA2	3/99
14_Member	Reactome Gene Sets	R-HSA-9843940	Regulation of endogenous retroelements by KRAB-ZFP proteins	-2.19891	-0.467285	1108,9112,9219	CHD4,MTA1,MTA2	3/107
14_Member	Reactome Gene Sets	R-HSA-73854	RNA Polymerase I Promoter Clearance	-2.17674	-0.449336	1108,9112,9219	CHD4,MTA1,MTA2	3/109
14_Member	Reactome Gene Sets	R-HSA-73864	RNA Polymerase I Transcription	-2.15501	-0.428658	1108,9112,9219	CHD4,MTA1,MTA2	3/111
14_Member	KEGG Pathway	hsa03082	ATP-dependent chromatin remodeling	-2.09234	-0.380436	1108,9112,9219	CHD4,MTA1,MTA2	3/117
15_Summary	GO Biological Processes	GO:0030516	regulation of axon extension	-5.08817	-2.65864	1785,1982,2017,4131,11344,322,1523,2580,9897,23077,55704,25836,1981,79577,8943,9092,22938	DNM2,EIF4G2,CTTN,MAP1B,TWF2,APBB1,CUX1,GAK,WASHC5,MYCBP2,CCDC88A,NIPBL,EIF4G1,CDC73,AP3D1,SART1,SNW1	17/-
15_Member	GO Biological Processes	GO:0030516	regulation of axon extension	-5.08817	-2.65864	1785,1982,2017,4131,11344	DNM2,EIF4G2,CTTN,MAP1B,TWF2	5/78
15_Member	GO Biological Processes	GO:0061387	regulation of extent of cell growth	-4.67013	-2.3602	1785,1982,2017,4131,11344	DNM2,EIF4G2,CTTN,MAP1B,TWF2	5/95
15_Member	GO Biological Processes	GO:0010975	regulation of neuron projection development	-4.56662	-2.27888	322,1523,1982,2580,4131,9897,11344,23077,55704	APBB1,CUX1,EIF4G2,GAK,MAP1B,WASHC5,TWF2,MYCBP2,CCDC88A	9/445
15_Member	GO Biological Processes	GO:0048638	regulation of developmental growth	-3.8837	-1.77335	1785,1982,2017,4131,11344,23077,25836	DNM2,EIF4G2,CTTN,MAP1B,TWF2,MYCBP2,NIPBL	7/318
15_Member	GO Biological Processes	GO:0031346	positive regulation of cell projection organization	-3.54771	-1.51873	322,1523,1982,4131,9897,11344,55704	APBB1,CUX1,EIF4G2,MAP1B,WASHC5,TWF2,CCDC88A	7/361
15_Member	GO Biological Processes	GO:0040008	regulation of growth	-3.5461	-1.51873	1785,1981,1982,2017,4131,11344,23077,25836,79577	DNM2,EIF4G1,EIF4G2,CTTN,MAP1B,TWF2,MYCBP2,NIPBL,CDC73	9/607
15_Member	GO Biological Processes	GO:0045773	positive regulation of axon extension	-3.52949	-1.50836	1982,4131,11344	EIF4G2,MAP1B,TWF2	3/37
15_Member	GO Biological Processes	GO:0008361	regulation of cell size	-3.42938	-1.42753	1785,1982,2017,4131,11344	DNM2,EIF4G2,CTTN,MAP1B,TWF2	5/174
15_Member	GO Biological Processes	GO:0120035	regulation of plasma membrane bounded cell projection organization	-3.35467	-1.37305	322,1523,1982,2580,4131,9897,11344,23077,55704	APBB1,CUX1,EIF4G2,GAK,MAP1B,WASHC5,TWF2,MYCBP2,CCDC88A	9/645
15_Member	GO Biological Processes	GO:0031344	regulation of cell projection organization	-3.27357	-1.31404	322,1523,1982,2580,4131,9897,11344,23077,55704	APBB1,CUX1,EIF4G2,GAK,MAP1B,WASHC5,TWF2,MYCBP2,CCDC88A	9/662
15_Member	GO Biological Processes	GO:0001558	regulation of cell growth	-3.26859	-1.31263	1785,1981,1982,2017,4131,11344,79577	DNM2,EIF4G1,EIF4G2,CTTN,MAP1B,TWF2,CDC73	7/402
15_Member	GO Biological Processes	GO:0010720	positive regulation of cell development	-2.93276	-1.0488	1523,1982,4131,8943,9092,11344,22938	CUX1,EIF4G2,MAP1B,AP3D1,SART1,TWF2,SNW1	7/459
15_Member	GO Biological Processes	GO:0050769	positive regulation of neurogenesis	-2.75591	-0.916348	1523,1982,4131,11344,22938	CUX1,EIF4G2,MAP1B,TWF2,SNW1	5/246
15_Member	GO Biological Processes	GO:0045927	positive regulation of growth	-2.66593	-0.843715	1981,1982,4131,11344,25836	EIF4G1,EIF4G2,MAP1B,TWF2,NIPBL	5/258
15_Member	GO Biological Processes	GO:0050772	positive regulation of axonogenesis	-2.59964	-0.790317	1982,4131,11344	EIF4G2,MAP1B,TWF2	3/77
15_Member	GO Biological Processes	GO:0030307	positive regulation of cell growth	-2.59334	-0.785284	1981,1982,4131,11344	EIF4G1,EIF4G2,MAP1B,TWF2	4/162
15_Member	GO Biological Processes	GO:0048639	positive regulation of developmental growth	-2.52725	-0.73167	1982,4131,11344,25836	EIF4G2,MAP1B,TWF2,NIPBL	4/169
15_Member	GO Biological Processes	GO:0051962	positive regulation of nervous system development	-2.4105	-0.637696	1523,1982,4131,11344,22938	CUX1,EIF4G2,MAP1B,TWF2,SNW1	5/296
16_Summary	Canonical Pathways	M156	PID ECADHERIN NASCENT AJ PATHWAY	-4.97718	-2.57786	2017,4301,7082,8826,1785,5339,6709,831,1108,4131	CTTN,AFDN,TJP1,IQGAP1,DNM2,PLEC,SPTAN1,CAST,CHD4,MAP1B	10/-
16_Member	Canonical Pathways	M156	PID ECADHERIN NASCENT AJ PATHWAY	-4.97718	-2.57786	2017,4301,7082,8826	CTTN,AFDN,TJP1,IQGAP1	4/39
16_Member	Canonical Pathways	M186	PID PDGFRB PATHWAY	-2.95511	-1.06813	1785,2017,4301,8826	DNM2,CTTN,AFDN,IQGAP1	4/129
16_Member	Reactome Gene Sets	R-HSA-1500931	Cell-Cell communication	-2.68321	-0.859317	4301,5339,6709,8826	AFDN,PLEC,SPTAN1,IQGAP1	4/153
16_Member	GO Biological Processes	GO:0034330	cell junction organization	-2.56643	-0.765902	831,1108,2017,4131,4301,5339,7082	CAST,CHD4,CTTN,MAP1B,AFDN,PLEC,TJP1	7/533
16_Member	GO Biological Processes	GO:0034329	cell junction assembly	-2.48026	-0.698012	2017,4131,4301,5339,7082	CTTN,MAP1B,AFDN,PLEC,TJP1	5/285
16_Member	KEGG Pathway	hsa04520	Adherens junction	-2.3682	-0.604632	4301,7082,8826	AFDN,TJP1,IQGAP1	3/93
16_Member	GO Biological Processes	GO:0002064	epithelial cell development	-2.33019	-0.575147	4301,5339,7082,8826	AFDN,PLEC,TJP1,IQGAP1	4/192
17_Summary	GO Biological Processes	GO:2000780	negative regulation of double-strand break repair	-4.93259	-2.54349	4361,7158,23347,55183,6878,6880,322,2073,6117,8450,7159,7175,79577,26057,79596,1981,3337,8520,9112,25836	MRE11,TP53BP1,SMCHD1,RIF1,TAF6,TAF9,APBB1,ERCC5,RPA1,CUL4B,TP53BP2,TPR,CDC73,ANKRD17,OBI1,EIF4G1,DNAJB1,HAT1,MTA1,NIPBL	20/-
17_Member	GO Biological Processes	GO:2000780	negative regulation of double-strand break repair	-4.93259	-2.54349	4361,7158,23347,55183	MRE11,TP53BP1,SMCHD1,RIF1	4/40
17_Member	GO Biological Processes	GO:0045738	negative regulation of DNA repair	-4.84688	-2.4903	4361,7158,23347,55183	MRE11,TP53BP1,SMCHD1,RIF1	4/42
17_Member	GO Biological Processes	GO:2000042	negative regulation of double-strand break repair via homologous recombination	-3.9928	-1.84811	7158,23347,55183	TP53BP1,SMCHD1,RIF1	3/26
17_Member	GO Biological Processes	GO:2001032	regulation of double-strand break repair via nonhomologous end joining	-3.89464	-1.77918	4361,23347,55183	MRE11,SMCHD1,RIF1	3/28
17_Member	GO Biological Processes	GO:0006282	regulation of DNA repair	-3.84395	-1.74857	4361,6878,6880,7158,23347,55183	MRE11,TAF6,TAF9,TP53BP1,SMCHD1,RIF1	6/225
17_Member	Reactome Gene Sets	R-HSA-73894	DNA Repair	-3.74488	-1.66398	322,2073,4361,6117,7158,8450,55183	APBB1,ERCC5,MRE11,RPA1,TP53BP1,CUL4B,RIF1	7/335
17_Member	Reactome Gene Sets	R-HSA-5693532	DNA Double-Strand Break Repair	-3.4757	-1.46479	322,4361,6117,7158,55183	APBB1,MRE11,RPA1,TP53BP1,RIF1	5/170
17_Member	GO Biological Processes	GO:0045786	negative regulation of cell cycle	-3.38676	-1.39366	322,4361,6878,7158,7159,7175,79577	APBB1,MRE11,TAF6,TP53BP1,TP53BP2,TPR,CDC73	7/384
17_Member	GO Biological Processes	GO:0051052	regulation of DNA metabolic process	-3.37614	-1.38498	4361,6878,6880,7158,23347,26057,55183,79596	MRE11,TAF6,TAF9,TP53BP1,SMCHD1,ANKRD17,RIF1,OBI1	8/508
17_Member	GO Biological Processes	GO:0080135	regulation of cellular response to stress	-3.27669	-1.31535	1981,3337,4361,6878,6880,7158,23347,55183	EIF4G1,DNAJB1,MRE11,TAF6,TAF9,TP53BP1,SMCHD1,RIF1	8/526
17_Member	WikiPathways	WP3878	ATM signaling in development and disease	-3.221	-1.28589	4361,7158,55183	MRE11,TP53BP1,RIF1	3/47
17_Member	GO Biological Processes	GO:0045910	negative regulation of DNA recombination	-3.09203	-1.18004	7158,23347,55183	TP53BP1,SMCHD1,RIF1	3/52
17_Member	WikiPathways	WP3959	DNA IR double strand breaks and cellular response via ATM	-3.02084	-1.12309	4361,7158,55183	MRE11,TP53BP1,RIF1	3/55
17_Member	GO Biological Processes	GO:0032200	telomere organization	-2.93038	-1.04793	4361,6117,8520,55183	MRE11,RPA1,HAT1,RIF1	4/131
17_Member	GO Biological Processes	GO:0051053	negative regulation of DNA metabolic process	-2.80146	-0.952268	4361,7158,23347,55183	MRE11,TP53BP1,SMCHD1,RIF1	4/142
17_Member	GO Biological Processes	GO:0000018	regulation of DNA recombination	-2.7903	-0.945258	4361,7158,23347,55183	MRE11,TP53BP1,SMCHD1,RIF1	4/143
17_Member	GO Biological Processes	GO:2000779	regulation of double-strand break repair	-2.7903	-0.945258	4361,7158,23347,55183	MRE11,TP53BP1,SMCHD1,RIF1	4/143
17_Member	Reactome Gene Sets	R-HSA-5693571	Nonhomologous End-Joining (NHEJ)	-2.75401	-0.915814	4361,7158,55183	MRE11,TP53BP1,RIF1	3/68
17_Member	GO Biological Processes	GO:1901988	negative regulation of cell cycle phase transition	-2.74822	-0.911371	322,4361,7158,7175,79577	APBB1,MRE11,TP53BP1,TPR,CDC73	5/247
17_Member	GO Biological Processes	GO:0045814	negative regulation of gene expression, epigenetic	-2.60304	-0.790317	8520,9112,23347,55183	HAT1,MTA1,SMCHD1,RIF1	4/161
17_Member	Reactome Gene Sets	R-HSA-5693565	Recruitment and ATM-mediated phosphorylation of repair and signaling proteins at DNA double strand breaks	-2.59964	-0.790317	322,4361,7158	APBB1,MRE11,TP53BP1	3/77
17_Member	Reactome Gene Sets	R-HSA-5693606	DNA Double Strand Break Response	-2.5837	-0.779428	322,4361,7158	APBB1,MRE11,TP53BP1	3/78
17_Member	WikiPathways	WP4016	DNA IR damage and cellular response via ATR	-2.53718	-0.739142	4361,6117,7158	MRE11,RPA1,TP53BP1	3/81
17_Member	GO Biological Processes	GO:0010569	regulation of double-strand break repair via homologous recombination	-2.52209	-0.728971	7158,23347,55183	TP53BP1,SMCHD1,RIF1	3/82
17_Member	GO Biological Processes	GO:0010948	negative regulation of cell cycle process	-2.43551	-0.658004	322,4361,7158,7175,79577	APBB1,MRE11,TP53BP1,TPR,CDC73	5/292
17_Member	Reactome Gene Sets	R-HSA-69473	G2/M DNA damage checkpoint	-2.3552	-0.595053	4361,6117,7158	MRE11,RPA1,TP53BP1	3/94
17_Member	Reactome Gene Sets	R-HSA-5693607	Processing of DNA double-strand break ends	-2.31711	-0.567049	4361,6117,7158	MRE11,RPA1,TP53BP1	3/97
17_Member	GO Biological Processes	GO:0000723	telomere maintenance	-2.3047	-0.555745	4361,6117,55183	MRE11,RPA1,RIF1	3/98
17_Member	GO Biological Processes	GO:0034502	protein localization to chromosome	-2.23305	-0.499292	6117,7158,25836	RPA1,TP53BP1,NIPBL	3/104
17_Member	GO Biological Processes	GO:0031507	heterochromatin formation	-2.0428	-0.337936	8520,23347,55183	HAT1,SMCHD1,RIF1	3/122
18_Summary	GO Biological Processes	GO:0044089	positive regulation of cellular component biogenesis	-4.86872	-2.4985	1981,2017,4131,7175,9793,9898,11344,23019,55704,253725,4361	EIF4G1,CTTN,MAP1B,TPR,CKAP5,UBAP2L,TWF2,CNOT1,CCDC88A,WASHC2C,MRE11	11/-
18_Member	GO Biological Processes	GO:0044089	positive regulation of cellular component biogenesis	-4.86872	-2.4985	1981,2017,4131,7175,9793,9898,11344,23019,55704,253725	EIF4G1,CTTN,MAP1B,TPR,CKAP5,UBAP2L,TWF2,CNOT1,CCDC88A,WASHC2C	10/515
18_Member	GO Biological Processes	GO:0010638	positive regulation of organelle organization	-4.10398	-1.9309	2017,4131,4361,7175,9793,9898,23019,55704,253725	CTTN,MAP1B,MRE11,TPR,CKAP5,UBAP2L,CNOT1,CCDC88A,WASHC2C	9/511
18_Member	GO Biological Processes	GO:0032273	positive regulation of protein polymerization	-3.52589	-1.50682	2017,4131,9793,253725	CTTN,MAP1B,CKAP5,WASHC2C	4/91
18_Member	GO Biological Processes	GO:1902905	positive regulation of supramolecular fiber organization	-3.41799	-1.41903	2017,4131,9793,55704,253725	CTTN,MAP1B,CKAP5,CCDC88A,WASHC2C	5/175
18_Member	GO Biological Processes	GO:0051495	positive regulation of cytoskeleton organization	-3.31861	-1.34075	2017,4131,9793,55704,253725	CTTN,MAP1B,CKAP5,CCDC88A,WASHC2C	5/184
18_Member	GO Biological Processes	GO:0031334	positive regulation of protein-containing complex assembly	-3.16453	-1.23949	1981,2017,4131,9793,253725	EIF4G1,CTTN,MAP1B,CKAP5,WASHC2C	5/199
19_Summary	Reactome Gene Sets	R-HSA-3232118	SUMOylation of transcription factors	-4.34425	-2.11817	7158,9063,9112,1981,6880	TP53BP1,PIAS2,MTA1,EIF4G1,TAF9	5/-
19_Member	Reactome Gene Sets	R-HSA-3232118	SUMOylation of transcription factors	-4.34425	-2.11817	7158,9063,9112	TP53BP1,PIAS2,MTA1	3/20
19_Member	Canonical Pathways	M66	PID MYC ACTIV PATHWAY	-2.56798	-0.766214	1981,6880,9112	EIF4G1,TAF9,MTA1	3/79
20_Summary	Canonical Pathways	M200	PID ERA GENOMIC PATHWAY	-4.11842	-1.93943	322,5469,9112,9611,9063,23019,3054,24149,9321,9793	APBB1,MED1,MTA1,NCOR1,PIAS2,CNOT1,HCFC1,ZNF318,TRIP11,CKAP5	10/-
20_Member	Canonical Pathways	M200	PID ERA GENOMIC PATHWAY	-4.11842	-1.93943	322,5469,9112,9611	APBB1,MED1,MTA1,NCOR1	4/64
20_Member	GO Biological Processes	GO:0033143	regulation of intracellular steroid hormone receptor signaling pathway	-3.91843	-1.79257	5469,9063,9611,23019	MED1,PIAS2,NCOR1,CNOT1	4/72
20_Member	GO Biological Processes	GO:0033144	negative regulation of intracellular steroid hormone receptor signaling pathway	-3.52949	-1.50836	9063,9611,23019	PIAS2,NCOR1,CNOT1	3/37
20_Member	Reactome Gene Sets	R-HSA-2151201	Transcriptional activation of mitochondrial biogenesis	-2.99802	-1.10492	3054,5469,9611	HCFC1,MED1,NCOR1	3/56
20_Member	WikiPathways	WP138	Androgen receptor signaling	-2.44951	-0.670831	9063,9611,24149	PIAS2,NCOR1,ZNF318	3/87
20_Member	Reactome Gene Sets	R-HSA-1852241	Organelle biogenesis and maintenance	-2.39815	-0.626511	3054,5469,9321,9611,9793	HCFC1,MED1,TRIP11,NCOR1,CKAP5	5/298
20_Member	Reactome Gene Sets	R-HSA-1592230	Mitochondrial biogenesis	-2.31711	-0.567049	3054,5469,9611	HCFC1,MED1,NCOR1	3/97
